# Supplementary material for: Neuroglobin plays as tumor suppressor by disrupting the stability of GPR35 in colorectal cancer
Source: Clin Epigenetics. 2023 Apr 1;15:57. doi: 10.1186/s13148-023-01472-2 (PMC10067258; doi:10.1186/s13148-023-01472-2)
Supplement: Supplementary file 2 — Additional file 2. Methyl target information and results. [file 13148_2023_1472_MOESM2_ESM.xlsx]

## Sheet: QC_RawData
Sample	R1a					R2a
	Total Reads	Reads length	Q20	Q30	BaseCount(M)	Total Reads	Reads length	Q20	Q30	BaseCount(M)
Colon normal_1	65877	15-151	99.99%	97.93%	9.57	65877	15-151	99.82%	96.44%	9.56
Colon normal_2	57079	15-151	99.99%	98.24%	8.35	57079	15-151	99.85%	95.96%	8.34
Colon normal_3	94429	15-151	99.99%	98.18%	13.9	94429	15-151	99.83%	96.09%	13.89
Colon normal_4	65771	15-151	99.99%	98.06%	9.58	65771	15-151	99.82%	96.41%	9.57
Colon normal_5	67796	15-151	99.99%	98.24%	9.83	67796	18-151	99.82%	96.11%	9.82
Colon normal_6	95233	15-151	100.00%	98.09%	14.07	95233	15-151	99.58%	95.19%	14.06
Colon normal_7	90228	15-151	99.99%	98.02%	13.25	90228	15-151	99.51%	95.02%	13.24
Colon normal_8	71291	20-151	100.00%	98.54%	10.48	71291	20-151	99.83%	96.46%	10.48
Colon normal_9	48944	15-151	99.99%	98.35%	7.19	48944	15-151	99.84%	96.27%	7.19
CRC_1	52829	15-151	99.99%	98.37%	7.64	52829	15-151	99.80%	96.90%	7.64
CRC_2	61157	15-151	99.99%	98.41%	8.88	61157	15-151	99.85%	96.85%	8.87
CRC_3	68533	15-151	99.99%	98.03%	10.03	68533	15-151	99.82%	96.20%	10.02
CRC_4	85383	15-151	99.99%	98.25%	12.6	85383	15-151	99.82%	96.08%	12.59
CRC_5	92249	15-151	99.99%	98.21%	13.64	92249	15-151	99.75%	95.53%	13.63
CRC_6	84475	15-151	99.99%	97.92%	12.45	84475	15-151	99.78%	96.39%	12.44
CRC_7	83661	15-151	100.00%	98.20%	12.41	83661	15-151	99.81%	96.42%	12.41
CRC_8	93727	15-151	99.99%	98.12%	13.84	93727	15-151	99.84%	96.11%	13.83
CRC_9	94579	15-151	99.99%	98.31%	13.98	94579	15-151	99.83%	95.98%	13.97
CRC_10	99359	15-151	99.99%	98.07%	14.74	99359	15-151	99.85%	96.52%	14.73
CRC_11	103339	15-151	99.99%	98.33%	15.23	103339	15-151	99.84%	95.93%	15.22
CRC_12	87233	15-151	100.00%	98.30%	12.89	87233	15-151	99.83%	96.24%	12.89
CRC_13	88039	15-151	99.99%	98.25%	13	88039	15-151	99.88%	96.55%	12.99
CRC_14	85458	15-151	99.99%	98.25%	12.62	85458	15-151	99.79%	95.91%	12.61
CRC_15	74897	15-151	99.99%	98.11%	11.06	74897	15-151	99.81%	96.59%	11.05
CRC_16	95735	15-151	99.99%	98.24%	14.11	95735	15-151	99.82%	95.84%	14.1
CRC_17	104544	15-151	99.99%	98.12%	15.5	104544	15-151	99.83%	95.58%	15.48
CRC_18	91828	15-151	99.99%	98.24%	13.54	91828	15-151	99.83%	96.69%	13.53
CRC_19	80484	15-151	99.99%	98.16%	11.81	80484	15-151	99.84%	96.46%	11.8
CRC_20	85044	15-151	99.99%	98.26%	12.51	85044	15-151	99.84%	96.38%	12.5
Note: aDouble-end sequencing

## Sheet: QC_CleanData
Sample	Clean Reads	Raw Reads	Clean Reads Ratio	Q20	Q30
Colon normal_1	48962	65877	0.74	99.96%	97.92%
Colon normal_2	45014	57079	0.79	99.98%	97.53%
Colon normal_3	76682	94429	0.81	99.97%	97.70%
Colon normal_4	52799	65771	0.8	99.97%	98.02%
Colon normal_5	53612	67796	0.79	99.96%	97.68%
Colon normal_6	69751	95233	0.73	99.97%	97.66%
Colon normal_7	59396	90228	0.66	99.98%	97.86%
Colon normal_8	58409	71291	0.82	99.96%	97.96%
Colon normal_9	40589	48944	0.83	99.98%	97.72%
CRC_1	40524	52829	0.77	99.96%	98.18%
CRC_2	49183	61157	0.8	99.97%	97.93%
CRC_3	55685	68533	0.81	99.97%	97.48%
CRC_4	69779	85383	0.82	99.96%	97.45%
CRC_5	74375	92249	0.81	99.97%	97.28%
CRC_6	68024	84475	0.81	99.96%	98.06%
CRC_7	69714	83661	0.83	99.97%	98.12%
CRC_8	74650	93727	0.8	99.97%	97.87%
CRC_9	75904	94579	0.8	99.98%	97.72%
CRC_10	82467	99359	0.83	99.97%	98.00%
CRC_11	82173	103339	0.8	99.97%	97.74%
CRC_12	71212	87233	0.82	99.96%	97.96%
CRC_13	71797	88039	0.82	99.97%	97.98%
CRC_14	68153	85458	0.8	99.97%	97.77%
CRC_15	61178	74897	0.82	99.97%	98.10%
CRC_16	76456	95735	0.8	99.98%	97.43%
CRC_17	86886	104544	0.83	99.97%	97.34%
CRC_18	72300	91828	0.79	99.97%	98.20%
CRC_19	63770	80484	0.79	99.98%	98.15%
CRC_20	66860	85044	0.79	99.98%	97.95%

## Sheet: TargetCoverage
Sample	Coverage	>2X	>10X	>20X	>30X	NGB_1_	NGB_2_	NGB_3_
Colon normal_1	1041.74	1	0.979	0.979	0.979	111	1102	273
Colon normal_2	957.745	1	0.979	0.979	0.957	108	1009	176
Colon normal_3	1631.53	1	0.979	0.979	0.979	158	1778	404
Colon normal_4	1123.38	1	1	0.979	0.979	99	1075	231
Colon normal_5	1140.68	1	0.979	0.979	0.979	128	1376	278
Colon normal_6	1484.06	1	1	0.979	0.979	171	1823	376
Colon normal_7	1263.74	1	0.979	0.979	0.979	100	1422	286
Colon normal_8	1242.74	1	0.979	0.979	0.979	111	1513	344
Colon normal_9	863.596	1	0.979	0.979	0.979	753	1086	336
CRC_1	862.213	1	0.979	0.957	0.957	41	893	160
CRC_2	1046.45	1	0.979	0.979	0.979	71	1395	336
CRC_3	1184.79	1	0.979	0.979	0.979	147	1439	499
CRC_4	1484.66	1	1	0.979	0.979	142	1734	406
CRC_5	1582.45	0.979	0.957	0.957	0.957	213	2406	710
CRC_6	1447.32	0.957	0.915	0.894	0.894	280	1985	45
CRC_7	1483.28	1	0.979	0.957	0.957	584	2734	316
CRC_8	1588.3	1	0.979	0.979	0.979	151	1425	219
CRC_9	1614.98	1	0.979	0.979	0.979	295	1954	442
CRC_10	1754.62	1	1	0.979	0.979	311	2456	202
CRC_11	1748.36	1	1	0.979	0.979	239	2272	429
CRC_12	1515.15	1	1	0.979	0.979	233	2222	610
CRC_13	1527.6	1	0.979	0.979	0.979	172	2278	395
CRC_14	1450.06	1	1	0.979	0.979	231	1875	504
CRC_15	1301.66	1	0.979	0.979	0.979	215	1983	481
CRC_16	1626.72	1	0.979	0.979	0.979	172	2204	481
CRC_17	1848.64	0.979	0.979	0.979	0.979	324	2564	660
CRC_18	1538.3	0.957	0.915	0.915	0.915	194	1767	326
CRC_19	1356.81	0.979	0.979	0.979	0.957	124	1679	321
CRC_20	1422.55	0.936	0.936	0.936	0.936	241	2135	310

## Sheet: Metrics
Sample	BAIT_TERRITORY	TOTAL_READS	PF_READS	PF_UQ_READS_ALIGNED	PCT_PF_UQ_READS_ALIGNED	PF_BASES_ALIGNED	PF_UQ_BASES_ALIGNED	ON_BAIT_BASES	NEAR_BAIT_BASES	OFF_BAIT_BASES	PCT_SELECTED_BASES	PCT_OFF_BAIT	FOLD_ENRICHMENT	PCT_USABLE_BASES_ON_BAIT	MEAN_BAIT_COVERAGE	PCT_TARGET_BASES_1X	PCT_TARGET_BASES_2X	PCT_TARGET_BASES_10X	PCT_TARGET_BASES_20X	PCT_TARGET_BASES_30X	PCT_TARGET_BASES_40X	PCT_TARGET_BASES_50X	PCT_TARGET_BASES_100X	Q20	Q30
Colon normal_1	7983	50317	50317	50091	0.995508	10513449	10513449	8368727	2144722	0	1	0	1.01148	0.781073	1048.32	1	1	0.994112	0.978329	0.978329	0.978329	0.978329	0.899537	0.982953	0.949837
Colon normal_2	7983	46514	46514	46350	0.996474	9694191	9694191	7722006	1972185	0	1	0	1.01219	0.778837	967.306	1	1	0.978329	0.978329	0.978329	0.978329	0.94839	0.899537	0.981679	0.946437
Colon normal_3	7983	78949	78949	78571	0.995212	16507343	16507343	13152236	3355107	0	1	0	1.01243	0.779848	1647.53	1	1	0.987223	0.978329	0.978329	0.978329	0.964675	0.936365	0.982311	0.948221
Colon normal_4	7983	54113	54113	53902	0.996101	11381330	11381330	9071913	2309417	0	1	0	1.01286	0.780079	1136.4	1	1	0.999875	0.978329	0.978329	0.978329	0.978329	0.892146	0.983212	0.949534
Colon normal_5	7983	55275	55275	55074	0.996364	11491696	11491696	9125685	2366011	0	1	0	1.00908	0.77823	1143.14	1	1	0.978329	0.978329	0.978329	0.978329	0.955906	0.886634	0.982719	0.949357
Colon normal_6	7983	71839	71839	71542	0.995866	14939273	14939273	11863156	3076117	0	1	0	1.00905	0.778406	1486.05	1	1	1	0.978329	0.978329	0.978329	0.978329	0.918326	0.98204	0.94781
Colon normal_7	7983	61030	61030	60792	0.9961	12714306	12714306	10115243	2599063	0	1	0	1.01094	0.780109	1267.1	1	1	0.993862	0.978329	0.978329	0.978329	0.978329	0.897532	0.983369	0.950513
Colon normal_8	7983	59999	59999	59797	0.996633	12494716	12494716	9925182	2569534	0	1	0	1.00938	0.781378	1243.29	1	0.999875	0.978329	0.978329	0.978329	0.978329	0.954403	0.919454	0.98356	0.951046
Colon normal_9	7983	41784	41784	41695	0.99787	8680651	8680651	6885696	1794955	0	1	0	1.00795	0.781868	862.545	1	1	0.978329	0.978329	0.978329	0.954403	0.931354	0.905675	0.982904	0.949981
CRC_1	7983	41536	41536	41393	0.996557	8637440	8637440	6853059	1784381	0	1	0	1.00819	0.780039	858.457	1	1	0.978329	0.978329	0.964675	0.964675	0.957284	0.8939	0.98404	0.952046
CRC_2	7983	50566	50566	50421	0.997132	10418924	10418924	8255576	2163348	0	1	0	1.00686	0.780004	1034.14	1	1	0.978329	0.978329	0.978329	0.978329	0.978329	0.905675	0.98382	0.952277
CRC_3	7983	57580	57580	57353	0.996058	11995734	11995734	9548988	2446746	0	1	0	1.01152	0.783819	1196.17	1	1	0.978329	0.978329	0.978329	0.978329	0.95528	0.913065	0.980347	0.943136
CRC_4	7983	72043	72043	71656	0.994628	14951415	14951415	11888541	3062874	0	1	0	1.01039	0.779621	1489.23	1	1	1	0.978329	0.978329	0.978329	0.978329	0.927471	0.981941	0.948241
CRC_5	7983	77032	77032	76800	0.996988	15652359	15652359	12344636	3307723	0	1	0	1.00217	0.774765	1546.37	1	0.976074	0.954403	0.954403	0.954027	0.909934	0.909934	0.886008	0.981471	0.94775
CRC_6	7983	69841	69841	69378	0.993371	14513720	14513720	11498282	3015438	0	1	0	1.00669	0.771972	1440.35	1	1	0.907929	0.904422	0.894275	0.893023	0.851309	0.832644	0.984015	0.952739
CRC_7	7983	71404	71404	70905	0.993012	14841115	14841115	11769653	3071462	0	1	0	1.00772	0.775224	1474.34	1	0.999749	0.978329	0.978329	0.975323	0.964675	0.964675	0.936991	0.983749	0.95174
CRC_8	7983	76570	76570	76045	0.993144	15960042	15960042	12711332	3248710	0	1	0	1.01205	0.774151	1592.3	1	1	0.988851	0.978329	0.978329	0.978204	0.945509	0.888889	0.983494	0.95105
CRC_9	7983	78061	78061	77528	0.993172	16247749	16247749	12915479	3332270	0	1	0	1.01009	0.776021	1617.87	1	1	0.978329	0.978329	0.978329	0.978329	0.978329	0.912815	0.983399	0.951381
CRC_10	7983	84554	84554	83734	0.990302	17590291	17590291	13991587	3598704	0	1	0	1.01073	0.772422	1752.67	1	1	1	0.986346	0.980208	0.980208	0.980208	0.939622	0.984647	0.954627
CRC_11	7983	84515	84515	84097	0.995054	17510186	17510186	13924906	3585280	0	1	0	1.01052	0.775346	1744.32	1	1	0.997745	0.978329	0.978329	0.978329	0.978329	0.921333	0.983543	0.951709
CRC_12	7983	73207	73207	72835	0.994919	15139928	15139928	12009205	3130723	0	1	0	1.00794	0.776007	1504.35	1	1	1	0.978329	0.978329	0.978329	0.978329	0.978329	0.983693	0.952019
CRC_13	7983	73669	73669	73196	0.993579	15200972	15200972	12058485	3142487	0	1	0	1.00801	0.772749	1510.52	1	1	0.988726	0.978329	0.978329	0.978329	0.978329	0.95052	0.984673	0.954769
CRC_14	7983	70074	70074	69571	0.992822	14427432	14427432	11427667	2999765	0	1	0	1.00649	0.772788	1431.5	1	1	1	0.993862	0.978329	0.978329	0.978329	0.978329	0.984235	0.954273
CRC_15	7983	62716	62716	62327	0.993797	13011145	13011145	10328387	2682758	0	1	0	1.0087	0.774189	1293.8	1	1	0.984091	0.978329	0.978329	0.978329	0.955906	0.936741	0.984141	0.952951
CRC_16	7983	78931	78931	78432	0.993678	16284197	16284197	12941326	3342871	0	1	0	1.00985	0.775809	1621.11	1	1	0.993862	0.978329	0.978329	0.978329	0.978329	0.926469	0.982652	0.950154
CRC_17	7983	89941	89941	89449	0.99453	18650192	18650192	14815024	3835168	0	1	0	1.0094	0.77863	1855.82	0.978329	0.978329	0.978329	0.978329	0.978329	0.978329	0.978329	0.978329	0.98165	0.947564
CRC_18	7983	73966	73966	73468	0.993267	15365578	15365578	12172365	3193213	0	1	0	1.00663	0.775799	1524.79	1	0.974696	0.907929	0.907929	0.907929	0.907929	0.907929	0.871727	0.984443	0.952764
CRC_19	7983	65225	65225	64817	0.993745	13527780	13527780	10741849	2785931	0	1	0	1.00901	0.772975	1345.59	1	1	0.978329	0.978329	0.978329	0.972316	0.964675	0.903921	0.984963	0.954692
CRC_20	7983	68743	68743	68281	0.993279	14361695	14361695	11441311	2920384	0	1	0	1.01231	0.778273	1433.21	0.972943	0.945509	0.936615	0.936615	0.936615	0.936615	0.936615	0.920957	0.984137	0.952934

## Sheet: Efficiency
Sample	Transferred(C->T)	All Base(C)	Efficiency
Colon normal_1	1843466	1856486	99.30%
Colon normal_2	1671963	1684704	99.24%
Colon normal_3	2875077	2896097	99.27%
Colon normal_4	2003088	2018881	99.22%
Colon normal_5	1992378	2006453	99.30%
Colon normal_6	2606095	2624592	99.30%
Colon normal_7	2232563	2249101	99.26%
Colon normal_8	2198107	2213334	99.31%
Colon normal_9	1535835	1545834	99.35%
CRC_1	1528416	1538603	99.34%
CRC_2	1854570	1867158	99.33%
CRC_3	2145052	2159592	99.33%
CRC_4	2654039	2672417	99.31%
CRC_5	2736682	2754754	99.34%
CRC_6	2448742	2467697	99.23%
CRC_7	2520779	2541593	99.18%
CRC_8	2802559	2827323	99.12%
CRC_9	2859214	2881300	99.23%
CRC_10	3081071	3107190	99.16%
CRC_11	3105213	3131763	99.15%
CRC_12	2672002	2694355	99.17%
CRC_13	2696722	2719835	99.15%
CRC_14	2560402	2580968	99.20%
CRC_15	2290016	2309892	99.14%
CRC_16	2881518	2905828	99.16%
CRC_17	3326804	3351948	99.25%
CRC_18	2735758	2754742	99.31%
CRC_19	2389356	2408509	99.20%
CRC_20	2590852	2611118	99.22%

## Sheet: Methy. Info
Sample	Target	Position	Chr	GenomePosition	Distance2TSS	Type	Mathy. Base(C)	All Base	Percentage
Colon normal_1	NGB_1_	33	14	77738353	-698	CG	107	111	0.963964
Colon normal_1	NGB_1_	66	14	77738320	-665	CG	107	111	0.963964
Colon normal_1	NGB_1_	74	14	77738312	-657	CG	109	111	0.981982
Colon normal_1	NGB_1_	78	14	77738308	-653	CG	107	110	0.972727
Colon normal_1	NGB_1_	98	14	77738288	-633	CG	96	109	0.880734
Colon normal_1	NGB_1_	122	14	77738264	-609	CG	107	110	0.972727
Colon normal_1	NGB_1_	130	14	77738256	-601	CG	104	111	0.936937
Colon normal_1	NGB_1_	137	14	77738249	-594	CG	108	110	0.981818
Colon normal_1	NGB_1_	154	14	77738232	-577	CG	105	109	0.963303
Colon normal_1	NGB_1_	162	14	77738224	-569	CG	103	107	0.962617
Colon normal_1	NGB_1_	184	14	77738202	-547	CG	107	110	0.972727
Colon normal_1	NGB_1_	200	14	77738186	-531	CG	108	111	0.972973
Colon normal_1	NGB_2_	30	14	77736853	802	CG	100	1102	0.0907441
Colon normal_1	NGB_2_	46	14	77736837	818	CG	159	1101	0.144414
Colon normal_1	NGB_2_	65	14	77736818	837	CG	85	1102	0.0771325
Colon normal_1	NGB_2_	71	14	77736812	843	CG	66	1094	0.0603291
Colon normal_1	NGB_2_	95	14	77736788	867	CG	127	1100	0.115455
Colon normal_1	NGB_2_	102	14	77736781	874	CG	206	1102	0.186933
Colon normal_1	NGB_2_	124	14	77736759	896	CG	211	1101	0.191644
Colon normal_1	NGB_2_	134	14	77736749	906	CG	312	1102	0.283122
Colon normal_1	NGB_2_	138	14	77736745	910	CG	154	1094	0.140768
Colon normal_1	NGB_2_	140	14	77736743	912	CG	100	1100	0.0909091
Colon normal_1	NGB_2_	148	14	77736735	920	CG	339	1101	0.307902
Colon normal_1	NGB_3_	24	14	77737772	-117	CG	130	272	0.477941
Colon normal_1	NGB_3_	33	14	77737763	-108	CG	134	273	0.490842
Colon normal_1	NGB_3_	46	14	77737750	-95	CG	70	273	0.25641
Colon normal_1	NGB_3_	70	14	77737726	-71	CG	15	273	0.0549451
Colon normal_1	NGB_3_	77	14	77737719	-64	CG	50	273	0.18315
Colon normal_1	NGB_3_	108	14	77737688	-33	CG	115	272	0.422794
Colon normal_1	NGB_3_	110	14	77737686	-31	CG	47	273	0.172161
Colon normal_1	NGB_3_	122	14	77737674	-19	CG	18	273	0.0659341
Colon normal_1	NGB_3_	134	14	77737662	-7	CG	13	273	0.047619
Colon normal_1	NGB_3_	158	14	77737638	17	CG	16	271	0.0590406
Colon normal_1	NGB_3_	165	14	77737631	24	CG	83	271	0.306273
Colon normal_1	NGB_3_	174	14	77737622	33	CG	48	271	0.177122
Colon normal_1	NGB_3_	176	14	77737620	35	CG	20	273	0.0732601
Colon normal_1	NGB_3_	178	14	77737618	37	CG	35	272	0.128676
Colon normal_2	NGB_1_	33	14	77738353	-698	CG	104	108	0.962963
Colon normal_2	NGB_1_	66	14	77738320	-665	CG	104	108	0.962963
Colon normal_2	NGB_1_	74	14	77738312	-657	CG	105	108	0.972222
Colon normal_2	NGB_1_	78	14	77738308	-653	CG	107	108	0.990741
Colon normal_2	NGB_1_	98	14	77738288	-633	CG	93	107	0.869159
Colon normal_2	NGB_1_	122	14	77738264	-609	CG	101	108	0.935185
Colon normal_2	NGB_1_	130	14	77738256	-601	CG	97	108	0.898148
Colon normal_2	NGB_1_	137	14	77738249	-594	CG	104	106	0.981132
Colon normal_2	NGB_1_	154	14	77738232	-577	CG	95	105	0.904762
Colon normal_2	NGB_1_	162	14	77738224	-569	CG	102	108	0.944444
Colon normal_2	NGB_1_	184	14	77738202	-547	CG	102	108	0.944444
Colon normal_2	NGB_1_	200	14	77738186	-531	CG	100	108	0.925926
Colon normal_2	NGB_2_	30	14	77736853	802	CG	87	1006	0.0864811
Colon normal_2	NGB_2_	46	14	77736837	818	CG	150	1008	0.14881
Colon normal_2	NGB_2_	65	14	77736818	837	CG	72	1007	0.0714995
Colon normal_2	NGB_2_	71	14	77736812	843	CG	59	1005	0.0587065
Colon normal_2	NGB_2_	95	14	77736788	867	CG	102	1008	0.10119
Colon normal_2	NGB_2_	102	14	77736781	874	CG	115	1007	0.114201
Colon normal_2	NGB_2_	124	14	77736759	896	CG	188	1009	0.186323
Colon normal_2	NGB_2_	134	14	77736749	906	CG	234	1006	0.232604
Colon normal_2	NGB_2_	138	14	77736745	910	CG	105	1009	0.104063
Colon normal_2	NGB_2_	140	14	77736743	912	CG	111	1008	0.110119
Colon normal_2	NGB_2_	148	14	77736735	920	CG	321	1005	0.319403
Colon normal_2	NGB_3_	24	14	77737772	-117	CG	93	175	0.531429
Colon normal_2	NGB_3_	33	14	77737763	-108	CG	83	176	0.471591
Colon normal_2	NGB_3_	46	14	77737750	-95	CG	54	175	0.308571
Colon normal_2	NGB_3_	70	14	77737726	-71	CG	29	176	0.164773
Colon normal_2	NGB_3_	77	14	77737719	-64	CG	30	174	0.172414
Colon normal_2	NGB_3_	108	14	77737688	-33	CG	79	176	0.448864
Colon normal_2	NGB_3_	110	14	77737686	-31	CG	48	176	0.272727
Colon normal_2	NGB_3_	122	14	77737674	-19	CG	26	175	0.148571
Colon normal_2	NGB_3_	134	14	77737662	-7	CG	11	176	0.0625
Colon normal_2	NGB_3_	158	14	77737638	17	CG	29	175	0.165714
Colon normal_2	NGB_3_	165	14	77737631	24	CG	74	176	0.420455
Colon normal_2	NGB_3_	174	14	77737622	33	CG	42	174	0.241379
Colon normal_2	NGB_3_	176	14	77737620	35	CG	45	176	0.255682
Colon normal_2	NGB_3_	178	14	77737618	37	CG	54	175	0.308571
Colon normal_3	NGB_1_	33	14	77738353	-698	CG	142	158	0.898734
Colon normal_3	NGB_1_	66	14	77738320	-665	CG	149	157	0.949045
Colon normal_3	NGB_1_	74	14	77738312	-657	CG	154	158	0.974684
Colon normal_3	NGB_1_	78	14	77738308	-653	CG	154	158	0.974684
Colon normal_3	NGB_1_	98	14	77738288	-633	CG	149	156	0.955128
Colon normal_3	NGB_1_	122	14	77738264	-609	CG	152	158	0.962025
Colon normal_3	NGB_1_	130	14	77738256	-601	CG	156	157	0.993631
Colon normal_3	NGB_1_	137	14	77738249	-594	CG	157	158	0.993671
Colon normal_3	NGB_1_	154	14	77738232	-577	CG	151	156	0.967949
Colon normal_3	NGB_1_	162	14	77738224	-569	CG	148	156	0.948718
Colon normal_3	NGB_1_	184	14	77738202	-547	CG	150	156	0.961538
Colon normal_3	NGB_1_	200	14	77738186	-531	CG	153	157	0.974522
Colon normal_3	NGB_2_	30	14	77736853	802	CG	141	1772	0.0795711
Colon normal_3	NGB_2_	46	14	77736837	818	CG	166	1774	0.0935738
Colon normal_3	NGB_2_	65	14	77736818	837	CG	102	1778	0.0573678
Colon normal_3	NGB_2_	71	14	77736812	843	CG	79	1778	0.0444319
Colon normal_3	NGB_2_	95	14	77736788	867	CG	228	1772	0.128668
Colon normal_3	NGB_2_	102	14	77736781	874	CG	264	1776	0.148649
Colon normal_3	NGB_2_	124	14	77736759	896	CG	229	1778	0.128796
Colon normal_3	NGB_2_	134	14	77736749	906	CG	402	1777	0.226224
Colon normal_3	NGB_2_	138	14	77736745	910	CG	142	1766	0.0804077
Colon normal_3	NGB_2_	140	14	77736743	912	CG	63	1773	0.035533
Colon normal_3	NGB_2_	148	14	77736735	920	CG	472	1773	0.266215
Colon normal_3	NGB_3_	24	14	77737772	-117	CG	233	402	0.579602
Colon normal_3	NGB_3_	33	14	77737763	-108	CG	216	402	0.537313
Colon normal_3	NGB_3_	46	14	77737750	-95	CG	92	404	0.227723
Colon normal_3	NGB_3_	70	14	77737726	-71	CG	46	401	0.114713
Colon normal_3	NGB_3_	77	14	77737719	-64	CG	107	399	0.26817
Colon normal_3	NGB_3_	108	14	77737688	-33	CG	229	404	0.566832
Colon normal_3	NGB_3_	110	14	77737686	-31	CG	150	404	0.371287
Colon normal_3	NGB_3_	122	14	77737674	-19	CG	42	402	0.104478
Colon normal_3	NGB_3_	134	14	77737662	-7	CG	32	403	0.0794045
Colon normal_3	NGB_3_	158	14	77737638	17	CG	67	404	0.165842
Colon normal_3	NGB_3_	165	14	77737631	24	CG	186	404	0.460396
Colon normal_3	NGB_3_	174	14	77737622	33	CG	144	401	0.359102
Colon normal_3	NGB_3_	176	14	77737620	35	CG	81	404	0.200495
Colon normal_3	NGB_3_	178	14	77737618	37	CG	109	401	0.27182
Colon normal_4	NGB_1_	33	14	77738353	-698	CG	93	99	0.939394
Colon normal_4	NGB_1_	66	14	77738320	-665	CG	93	99	0.939394
Colon normal_4	NGB_1_	74	14	77738312	-657	CG	99	99	1
Colon normal_4	NGB_1_	78	14	77738308	-653	CG	97	99	0.979798
Colon normal_4	NGB_1_	98	14	77738288	-633	CG	86	99	0.868687
Colon normal_4	NGB_1_	122	14	77738264	-609	CG	97	99	0.979798
Colon normal_4	NGB_1_	130	14	77738256	-601	CG	93	99	0.939394
Colon normal_4	NGB_1_	137	14	77738249	-594	CG	95	99	0.959596
Colon normal_4	NGB_1_	154	14	77738232	-577	CG	97	99	0.979798
Colon normal_4	NGB_1_	162	14	77738224	-569	CG	90	98	0.918367
Colon normal_4	NGB_1_	184	14	77738202	-547	CG	96	97	0.989691
Colon normal_4	NGB_1_	200	14	77738186	-531	CG	95	99	0.959596
Colon normal_4	NGB_2_	30	14	77736853	802	CG	77	1074	0.0716946
Colon normal_4	NGB_2_	46	14	77736837	818	CG	87	1073	0.0810811
Colon normal_4	NGB_2_	65	14	77736818	837	CG	66	1073	0.0615098
Colon normal_4	NGB_2_	71	14	77736812	843	CG	39	1072	0.0363806
Colon normal_4	NGB_2_	95	14	77736788	867	CG	81	1073	0.0754893
Colon normal_4	NGB_2_	102	14	77736781	874	CG	107	1073	0.0997204
Colon normal_4	NGB_2_	124	14	77736759	896	CG	130	1073	0.121156
Colon normal_4	NGB_2_	134	14	77736749	906	CG	203	1075	0.188837
Colon normal_4	NGB_2_	138	14	77736745	910	CG	95	1070	0.088785
Colon normal_4	NGB_2_	140	14	77736743	912	CG	58	1073	0.0540541
Colon normal_4	NGB_2_	148	14	77736735	920	CG	296	1075	0.275349
Colon normal_4	NGB_3_	24	14	77737772	-117	CG	164	230	0.713043
Colon normal_4	NGB_3_	33	14	77737763	-108	CG	114	231	0.493506
Colon normal_4	NGB_3_	46	14	77737750	-95	CG	68	231	0.294372
Colon normal_4	NGB_3_	70	14	77737726	-71	CG	25	231	0.108225
Colon normal_4	NGB_3_	77	14	77737719	-64	CG	67	231	0.290043
Colon normal_4	NGB_3_	108	14	77737688	-33	CG	102	231	0.441558
Colon normal_4	NGB_3_	110	14	77737686	-31	CG	45	231	0.194805
Colon normal_4	NGB_3_	122	14	77737674	-19	CG	37	230	0.16087
Colon normal_4	NGB_3_	134	14	77737662	-7	CG	10	231	0.04329
Colon normal_4	NGB_3_	158	14	77737638	17	CG	29	231	0.125541
Colon normal_4	NGB_3_	165	14	77737631	24	CG	82	231	0.354978
Colon normal_4	NGB_3_	174	14	77737622	33	CG	37	231	0.160173
Colon normal_4	NGB_3_	176	14	77737620	35	CG	26	230	0.113043
Colon normal_4	NGB_3_	178	14	77737618	37	CG	38	231	0.164502
Colon normal_5	NGB_1_	33	14	77738353	-698	CG	121	128	0.945312
Colon normal_5	NGB_1_	66	14	77738320	-665	CG	121	128	0.945312
Colon normal_5	NGB_1_	74	14	77738312	-657	CG	123	128	0.960938
Colon normal_5	NGB_1_	78	14	77738308	-653	CG	124	128	0.96875
Colon normal_5	NGB_1_	98	14	77738288	-633	CG	111	125	0.888
Colon normal_5	NGB_1_	122	14	77738264	-609	CG	124	128	0.96875
Colon normal_5	NGB_1_	130	14	77738256	-601	CG	121	128	0.945312
Colon normal_5	NGB_1_	137	14	77738249	-594	CG	126	128	0.984375
Colon normal_5	NGB_1_	154	14	77738232	-577	CG	118	124	0.951613
Colon normal_5	NGB_1_	162	14	77738224	-569	CG	117	126	0.928571
Colon normal_5	NGB_1_	184	14	77738202	-547	CG	117	127	0.92126
Colon normal_5	NGB_1_	200	14	77738186	-531	CG	119	126	0.944444
Colon normal_5	NGB_2_	30	14	77736853	802	CG	157	1375	0.114182
Colon normal_5	NGB_2_	46	14	77736837	818	CG	125	1375	0.0909091
Colon normal_5	NGB_2_	65	14	77736818	837	CG	62	1375	0.0450909
Colon normal_5	NGB_2_	71	14	77736812	843	CG	56	1372	0.0408163
Colon normal_5	NGB_2_	95	14	77736788	867	CG	78	1375	0.0567273
Colon normal_5	NGB_2_	102	14	77736781	874	CG	96	1368	0.0701754
Colon normal_5	NGB_2_	124	14	77736759	896	CG	346	1370	0.252555
Colon normal_5	NGB_2_	134	14	77736749	906	CG	551	1368	0.402778
Colon normal_5	NGB_2_	138	14	77736745	910	CG	112	1369	0.0818115
Colon normal_5	NGB_2_	140	14	77736743	912	CG	81	1374	0.058952
Colon normal_5	NGB_2_	148	14	77736735	920	CG	601	1376	0.436773
Colon normal_5	NGB_3_	24	14	77737772	-117	CG	117	277	0.422383
Colon normal_5	NGB_3_	33	14	77737763	-108	CG	156	277	0.563177
Colon normal_5	NGB_3_	46	14	77737750	-95	CG	67	278	0.241007
Colon normal_5	NGB_3_	70	14	77737726	-71	CG	20	275	0.0727273
Colon normal_5	NGB_3_	77	14	77737719	-64	CG	117	278	0.420863
Colon normal_5	NGB_3_	108	14	77737688	-33	CG	151	278	0.543165
Colon normal_5	NGB_3_	110	14	77737686	-31	CG	71	278	0.255396
Colon normal_5	NGB_3_	122	14	77737674	-19	CG	30	278	0.107914
Colon normal_5	NGB_3_	134	14	77737662	-7	CG	20	278	0.0719424
Colon normal_5	NGB_3_	158	14	77737638	17	CG	42	276	0.152174
Colon normal_5	NGB_3_	165	14	77737631	24	CG	100	278	0.359712
Colon normal_5	NGB_3_	174	14	77737622	33	CG	69	276	0.25
Colon normal_5	NGB_3_	176	14	77737620	35	CG	26	278	0.0935252
Colon normal_5	NGB_3_	178	14	77737618	37	CG	49	277	0.176895
Colon normal_6	NGB_1_	33	14	77738353	-698	CG	167	170	0.982353
Colon normal_6	NGB_1_	66	14	77738320	-665	CG	169	171	0.988304
Colon normal_6	NGB_1_	74	14	77738312	-657	CG	165	167	0.988024
Colon normal_6	NGB_1_	78	14	77738308	-653	CG	168	170	0.988235
Colon normal_6	NGB_1_	98	14	77738288	-633	CG	150	170	0.882353
Colon normal_6	NGB_1_	122	14	77738264	-609	CG	167	171	0.976608
Colon normal_6	NGB_1_	130	14	77738256	-601	CG	167	169	0.988166
Colon normal_6	NGB_1_	137	14	77738249	-594	CG	167	171	0.976608
Colon normal_6	NGB_1_	154	14	77738232	-577	CG	157	169	0.928994
Colon normal_6	NGB_1_	162	14	77738224	-569	CG	160	168	0.952381
Colon normal_6	NGB_1_	184	14	77738202	-547	CG	165	169	0.976331
Colon normal_6	NGB_1_	200	14	77738186	-531	CG	165	171	0.964912
Colon normal_6	NGB_2_	30	14	77736853	802	CG	127	1821	0.0697419
Colon normal_6	NGB_2_	46	14	77736837	818	CG	156	1820	0.0857143
Colon normal_6	NGB_2_	65	14	77736818	837	CG	99	1812	0.0546358
Colon normal_6	NGB_2_	71	14	77736812	843	CG	101	1820	0.0554945
Colon normal_6	NGB_2_	95	14	77736788	867	CG	200	1821	0.10983
Colon normal_6	NGB_2_	102	14	77736781	874	CG	212	1823	0.116292
Colon normal_6	NGB_2_	124	14	77736759	896	CG	281	1819	0.15448
Colon normal_6	NGB_2_	134	14	77736749	906	CG	482	1823	0.264399
Colon normal_6	NGB_2_	138	14	77736745	910	CG	93	1819	0.051127
Colon normal_6	NGB_2_	140	14	77736743	912	CG	90	1818	0.049505
Colon normal_6	NGB_2_	148	14	77736735	920	CG	482	1816	0.265419
Colon normal_6	NGB_3_	24	14	77737772	-117	CG	161	375	0.429333
Colon normal_6	NGB_3_	33	14	77737763	-108	CG	168	373	0.450402
Colon normal_6	NGB_3_	46	14	77737750	-95	CG	99	376	0.263298
Colon normal_6	NGB_3_	70	14	77737726	-71	CG	28	374	0.0748663
Colon normal_6	NGB_3_	77	14	77737719	-64	CG	65	375	0.173333
Colon normal_6	NGB_3_	108	14	77737688	-33	CG	147	376	0.390957
Colon normal_6	NGB_3_	110	14	77737686	-31	CG	72	376	0.191489
Colon normal_6	NGB_3_	122	14	77737674	-19	CG	28	376	0.0744681
Colon normal_6	NGB_3_	134	14	77737662	-7	CG	9	376	0.0239362
Colon normal_6	NGB_3_	158	14	77737638	17	CG	27	376	0.0718085
Colon normal_6	NGB_3_	165	14	77737631	24	CG	93	376	0.24734
Colon normal_6	NGB_3_	174	14	77737622	33	CG	59	371	0.15903
Colon normal_6	NGB_3_	176	14	77737620	35	CG	23	376	0.0611702
Colon normal_6	NGB_3_	178	14	77737618	37	CG	37	375	0.0986667
Colon normal_7	NGB_1_	33	14	77738353	-698	CG	99	100	0.99
Colon normal_7	NGB_1_	66	14	77738320	-665	CG	95	100	0.95
Colon normal_7	NGB_1_	74	14	77738312	-657	CG	97	100	0.97
Colon normal_7	NGB_1_	78	14	77738308	-653	CG	94	99	0.949495
Colon normal_7	NGB_1_	98	14	77738288	-633	CG	90	98	0.918367
Colon normal_7	NGB_1_	122	14	77738264	-609	CG	95	100	0.95
Colon normal_7	NGB_1_	130	14	77738256	-601	CG	97	100	0.97
Colon normal_7	NGB_1_	137	14	77738249	-594	CG	99	100	0.99
Colon normal_7	NGB_1_	154	14	77738232	-577	CG	91	99	0.919192
Colon normal_7	NGB_1_	162	14	77738224	-569	CG	89	100	0.89
Colon normal_7	NGB_1_	184	14	77738202	-547	CG	92	100	0.92
Colon normal_7	NGB_1_	200	14	77738186	-531	CG	95	100	0.95
Colon normal_7	NGB_2_	30	14	77736853	802	CG	73	1421	0.0513723
Colon normal_7	NGB_2_	46	14	77736837	818	CG	130	1419	0.0916138
Colon normal_7	NGB_2_	65	14	77736818	837	CG	60	1420	0.0422535
Colon normal_7	NGB_2_	71	14	77736812	843	CG	62	1420	0.043662
Colon normal_7	NGB_2_	95	14	77736788	867	CG	148	1418	0.104372
Colon normal_7	NGB_2_	102	14	77736781	874	CG	218	1420	0.153521
Colon normal_7	NGB_2_	124	14	77736759	896	CG	226	1421	0.159043
Colon normal_7	NGB_2_	134	14	77736749	906	CG	346	1422	0.243319
Colon normal_7	NGB_2_	138	14	77736745	910	CG	134	1420	0.0943662
Colon normal_7	NGB_2_	140	14	77736743	912	CG	75	1419	0.0528541
Colon normal_7	NGB_2_	148	14	77736735	920	CG	406	1420	0.285915
Colon normal_7	NGB_3_	24	14	77737772	-117	CG	122	286	0.426573
Colon normal_7	NGB_3_	33	14	77737763	-108	CG	107	285	0.375439
Colon normal_7	NGB_3_	46	14	77737750	-95	CG	75	285	0.263158
Colon normal_7	NGB_3_	70	14	77737726	-71	CG	29	284	0.102113
Colon normal_7	NGB_3_	77	14	77737719	-64	CG	63	285	0.221053
Colon normal_7	NGB_3_	108	14	77737688	-33	CG	118	286	0.412587
Colon normal_7	NGB_3_	110	14	77737686	-31	CG	74	285	0.259649
Colon normal_7	NGB_3_	122	14	77737674	-19	CG	28	286	0.0979021
Colon normal_7	NGB_3_	134	14	77737662	-7	CG	6	284	0.0211268
Colon normal_7	NGB_3_	158	14	77737638	17	CG	38	286	0.132867
Colon normal_7	NGB_3_	165	14	77737631	24	CG	89	286	0.311189
Colon normal_7	NGB_3_	174	14	77737622	33	CG	58	281	0.206406
Colon normal_7	NGB_3_	176	14	77737620	35	CG	33	285	0.115789
Colon normal_7	NGB_3_	178	14	77737618	37	CG	41	285	0.14386
Colon normal_8	NGB_1_	33	14	77738353	-698	CG	100	111	0.900901
Colon normal_8	NGB_1_	66	14	77738320	-665	CG	103	111	0.927928
Colon normal_8	NGB_1_	74	14	77738312	-657	CG	101	107	0.943925
Colon normal_8	NGB_1_	78	14	77738308	-653	CG	110	111	0.990991
Colon normal_8	NGB_1_	98	14	77738288	-633	CG	99	110	0.9
Colon normal_8	NGB_1_	122	14	77738264	-609	CG	97	108	0.898148
Colon normal_8	NGB_1_	130	14	77738256	-601	CG	109	111	0.981982
Colon normal_8	NGB_1_	137	14	77738249	-594	CG	107	111	0.963964
Colon normal_8	NGB_1_	154	14	77738232	-577	CG	107	109	0.981651
Colon normal_8	NGB_1_	162	14	77738224	-569	CG	104	109	0.954128
Colon normal_8	NGB_1_	184	14	77738202	-547	CG	108	110	0.981818
Colon normal_8	NGB_1_	200	14	77738186	-531	CG	108	109	0.990826
Colon normal_8	NGB_2_	30	14	77736853	802	CG	91	1508	0.0603448
Colon normal_8	NGB_2_	46	14	77736837	818	CG	123	1509	0.0815109
Colon normal_8	NGB_2_	65	14	77736818	837	CG	86	1510	0.0569536
Colon normal_8	NGB_2_	71	14	77736812	843	CG	80	1509	0.0530152
Colon normal_8	NGB_2_	95	14	77736788	867	CG	96	1512	0.0634921
Colon normal_8	NGB_2_	102	14	77736781	874	CG	119	1508	0.0789125
Colon normal_8	NGB_2_	124	14	77736759	896	CG	145	1511	0.0959629
Colon normal_8	NGB_2_	134	14	77736749	906	CG	244	1511	0.161482
Colon normal_8	NGB_2_	138	14	77736745	910	CG	87	1511	0.0575778
Colon normal_8	NGB_2_	140	14	77736743	912	CG	22	1512	0.0145503
Colon normal_8	NGB_2_	148	14	77736735	920	CG	204	1510	0.135099
Colon normal_8	NGB_3_	24	14	77737772	-117	CG	83	343	0.241983
Colon normal_8	NGB_3_	33	14	77737763	-108	CG	63	343	0.183673
Colon normal_8	NGB_3_	46	14	77737750	-95	CG	44	344	0.127907
Colon normal_8	NGB_3_	70	14	77737726	-71	CG	7	344	0.0203488
Colon normal_8	NGB_3_	77	14	77737719	-64	CG	23	344	0.0668605
Colon normal_8	NGB_3_	108	14	77737688	-33	CG	38	344	0.110465
Colon normal_8	NGB_3_	110	14	77737686	-31	CG	32	344	0.0930233
Colon normal_8	NGB_3_	122	14	77737674	-19	CG	35	344	0.101744
Colon normal_8	NGB_3_	134	14	77737662	-7	CG	11	338	0.0325444
Colon normal_8	NGB_3_	158	14	77737638	17	CG	12	343	0.0349854
Colon normal_8	NGB_3_	165	14	77737631	24	CG	125	344	0.363372
Colon normal_8	NGB_3_	174	14	77737622	33	CG	38	343	0.110787
Colon normal_8	NGB_3_	176	14	77737620	35	CG	9	343	0.0262391
Colon normal_8	NGB_3_	178	14	77737618	37	CG	21	344	0.0610465
Colon normal_9	NGB_1_	33	14	77738353	-698	CG	90	92	0.978261
Colon normal_9	NGB_1_	66	14	77738320	-665	CG	85	92	0.923913
Colon normal_9	NGB_1_	74	14	77738312	-657	CG	87	92	0.945652
Colon normal_9	NGB_1_	78	14	77738308	-653	CG	91	92	0.98913
Colon normal_9	NGB_1_	98	14	77738288	-633	CG	87	90	0.966667
Colon normal_9	NGB_1_	122	14	77738264	-609	CG	92	92	1
Colon normal_9	NGB_1_	130	14	77738256	-601	CG	87	92	0.945652
Colon normal_9	NGB_1_	137	14	77738249	-594	CG	89	92	0.967391
Colon normal_9	NGB_1_	154	14	77738232	-577	CG	87	90	0.966667
Colon normal_9	NGB_1_	162	14	77738224	-569	CG	92	92	1
Colon normal_9	NGB_1_	184	14	77738202	-547	CG	88	90	0.977778
Colon normal_9	NGB_1_	200	14	77738186	-531	CG	91	92	0.98913
Colon normal_9	NGB_2_	30	14	77736853	802	CG	45	1086	0.0414365
Colon normal_9	NGB_2_	46	14	77736837	818	CG	70	1085	0.0645161
Colon normal_9	NGB_2_	65	14	77736818	837	CG	49	1083	0.0452447
Colon normal_9	NGB_2_	71	14	77736812	843	CG	25	1080	0.0231481
Colon normal_9	NGB_2_	95	14	77736788	867	CG	108	1086	0.0994475
Colon normal_9	NGB_2_	102	14	77736781	874	CG	106	1083	0.0978763
Colon normal_9	NGB_2_	124	14	77736759	896	CG	112	1085	0.103226
Colon normal_9	NGB_2_	134	14	77736749	906	CG	227	1084	0.20941
Colon normal_9	NGB_2_	138	14	77736745	910	CG	78	1081	0.0721554
Colon normal_9	NGB_2_	140	14	77736743	912	CG	60	1086	0.0552486
Colon normal_9	NGB_2_	148	14	77736735	920	CG	301	1083	0.277932
Colon normal_9	NGB_3_	24	14	77737772	-117	CG	165	334	0.494012
Colon normal_9	NGB_3_	33	14	77737763	-108	CG	139	336	0.41369
Colon normal_9	NGB_3_	46	14	77737750	-95	CG	109	334	0.326347
Colon normal_9	NGB_3_	70	14	77737726	-71	CG	21	336	0.0625
Colon normal_9	NGB_3_	77	14	77737719	-64	CG	47	336	0.139881
Colon normal_9	NGB_3_	108	14	77737688	-33	CG	139	336	0.41369
Colon normal_9	NGB_3_	110	14	77737686	-31	CG	72	336	0.214286
Colon normal_9	NGB_3_	122	14	77737674	-19	CG	18	336	0.0535714
Colon normal_9	NGB_3_	134	14	77737662	-7	CG	15	335	0.0447761
Colon normal_9	NGB_3_	158	14	77737638	17	CG	37	336	0.110119
Colon normal_9	NGB_3_	165	14	77737631	24	CG	127	336	0.377976
Colon normal_9	NGB_3_	174	14	77737622	33	CG	81	332	0.243976
Colon normal_9	NGB_3_	176	14	77737620	35	CG	52	336	0.154762
Colon normal_9	NGB_3_	178	14	77737618	37	CG	66	335	0.197015
CRC_ 1	NGB_1_	33	14	77738353	-698	CG	39	41	0.95122
CRC_ 1	NGB_1_	66	14	77738320	-665	CG	39	41	0.95122
CRC_ 1	NGB_1_	74	14	77738312	-657	CG	38	41	0.926829
CRC_ 1	NGB_1_	78	14	77738308	-653	CG	40	41	0.97561
CRC_ 1	NGB_1_	98	14	77738288	-633	CG	36	41	0.878049
CRC_ 1	NGB_1_	122	14	77738264	-609	CG	34	41	0.829268
CRC_ 1	NGB_1_	130	14	77738256	-601	CG	36	41	0.878049
CRC_ 1	NGB_1_	137	14	77738249	-594	CG	37	41	0.902439
CRC_ 1	NGB_1_	154	14	77738232	-577	CG	37	41	0.902439
CRC_ 1	NGB_1_	162	14	77738224	-569	CG	38	41	0.926829
CRC_ 1	NGB_1_	184	14	77738202	-547	CG	38	41	0.926829
CRC_ 1	NGB_1_	200	14	77738186	-531	CG	30	41	0.731707
CRC_ 1	NGB_2_	30	14	77736853	802	CG	108	893	0.120941
CRC_ 1	NGB_2_	46	14	77736837	818	CG	218	892	0.244395
CRC_ 1	NGB_2_	65	14	77736818	837	CG	68	891	0.0763187
CRC_ 1	NGB_2_	71	14	77736812	843	CG	139	893	0.155655
CRC_ 1	NGB_2_	95	14	77736788	867	CG	130	891	0.145903
CRC_ 1	NGB_2_	102	14	77736781	874	CG	130	893	0.145577
CRC_ 1	NGB_2_	124	14	77736759	896	CG	241	891	0.270483
CRC_ 1	NGB_2_	134	14	77736749	906	CG	451	893	0.505039
CRC_ 1	NGB_2_	138	14	77736745	910	CG	136	890	0.152809
CRC_ 1	NGB_2_	140	14	77736743	912	CG	82	892	0.0919283
CRC_ 1	NGB_2_	148	14	77736735	920	CG	439	893	0.491601
CRC_ 1	NGB_3_	24	14	77737772	-117	CG	99	160	0.61875
CRC_ 1	NGB_3_	33	14	77737763	-108	CG	93	160	0.58125
CRC_ 1	NGB_3_	46	14	77737750	-95	CG	86	159	0.540881
CRC_ 1	NGB_3_	70	14	77737726	-71	CG	43	160	0.26875
CRC_ 1	NGB_3_	77	14	77737719	-64	CG	54	160	0.3375
CRC_ 1	NGB_3_	108	14	77737688	-33	CG	75	157	0.477707
CRC_ 1	NGB_3_	110	14	77737686	-31	CG	52	160	0.325
CRC_ 1	NGB_3_	122	14	77737674	-19	CG	31	160	0.19375
CRC_ 1	NGB_3_	134	14	77737662	-7	CG	11	159	0.0691824
CRC_ 1	NGB_3_	158	14	77737638	17	CG	40	160	0.25
CRC_ 1	NGB_3_	165	14	77737631	24	CG	71	160	0.44375
CRC_ 1	NGB_3_	174	14	77737622	33	CG	63	160	0.39375
CRC_ 1	NGB_3_	176	14	77737620	35	CG	58	159	0.36478
CRC_ 1	NGB_3_	178	14	77737618	37	CG	60	160	0.375
CRC_ 2	NGB_1_	33	14	77738353	-698	CG	55	71	0.774648
CRC_ 2	NGB_1_	66	14	77738320	-665	CG	68	71	0.957746
CRC_ 2	NGB_1_	74	14	77738312	-657	CG	66	71	0.929577
CRC_ 2	NGB_1_	78	14	77738308	-653	CG	67	70	0.957143
CRC_ 2	NGB_1_	98	14	77738288	-633	CG	55	71	0.774648
CRC_ 2	NGB_1_	122	14	77738264	-609	CG	58	71	0.816901
CRC_ 2	NGB_1_	130	14	77738256	-601	CG	68	71	0.957746
CRC_ 2	NGB_1_	137	14	77738249	-594	CG	67	71	0.943662
CRC_ 2	NGB_1_	154	14	77738232	-577	CG	62	70	0.885714
CRC_ 2	NGB_1_	162	14	77738224	-569	CG	61	69	0.884058
CRC_ 2	NGB_1_	184	14	77738202	-547	CG	64	70	0.914286
CRC_ 2	NGB_1_	200	14	77738186	-531	CG	65	70	0.928571
CRC_ 2	NGB_2_	30	14	77736853	802	CG	79	1392	0.0567529
CRC_ 2	NGB_2_	46	14	77736837	818	CG	103	1386	0.0743146
CRC_ 2	NGB_2_	65	14	77736818	837	CG	82	1393	0.0588658
CRC_ 2	NGB_2_	71	14	77736812	843	CG	71	1390	0.0510791
CRC_ 2	NGB_2_	95	14	77736788	867	CG	82	1395	0.0587814
CRC_ 2	NGB_2_	102	14	77736781	874	CG	106	1392	0.0761494
CRC_ 2	NGB_2_	124	14	77736759	896	CG	132	1394	0.0946915
CRC_ 2	NGB_2_	134	14	77736749	906	CG	228	1394	0.163558
CRC_ 2	NGB_2_	138	14	77736745	910	CG	115	1392	0.0826149
CRC_ 2	NGB_2_	140	14	77736743	912	CG	115	1394	0.0824964
CRC_ 2	NGB_2_	148	14	77736735	920	CG	299	1393	0.214645
CRC_ 2	NGB_3_	24	14	77737772	-117	CG	173	334	0.517964
CRC_ 2	NGB_3_	33	14	77737763	-108	CG	185	335	0.552239
CRC_ 2	NGB_3_	46	14	77737750	-95	CG	124	329	0.3769
CRC_ 2	NGB_3_	70	14	77737726	-71	CG	32	332	0.0963855
CRC_ 2	NGB_3_	77	14	77737719	-64	CG	59	336	0.175595
CRC_ 2	NGB_3_	108	14	77737688	-33	CG	122	336	0.363095
CRC_ 2	NGB_3_	110	14	77737686	-31	CG	97	336	0.28869
CRC_ 2	NGB_3_	122	14	77737674	-19	CG	46	334	0.137725
CRC_ 2	NGB_3_	134	14	77737662	-7	CG	24	334	0.0718563
CRC_ 2	NGB_3_	158	14	77737638	17	CG	49	334	0.146707
CRC_ 2	NGB_3_	165	14	77737631	24	CG	107	335	0.319403
CRC_ 2	NGB_3_	174	14	77737622	33	CG	66	334	0.197605
CRC_ 2	NGB_3_	176	14	77737620	35	CG	57	334	0.170659
CRC_ 2	NGB_3_	178	14	77737618	37	CG	63	333	0.189189
CRC_ 3	NGB_1_	33	14	77738353	-698	CG	133	147	0.904762
CRC_ 3	NGB_1_	66	14	77738320	-665	CG	146	147	0.993197
CRC_ 3	NGB_1_	74	14	77738312	-657	CG	146	147	0.993197
CRC_ 3	NGB_1_	78	14	77738308	-653	CG	141	147	0.959184
CRC_ 3	NGB_1_	98	14	77738288	-633	CG	128	145	0.882759
CRC_ 3	NGB_1_	122	14	77738264	-609	CG	136	146	0.931507
CRC_ 3	NGB_1_	130	14	77738256	-601	CG	138	147	0.938776
CRC_ 3	NGB_1_	137	14	77738249	-594	CG	146	147	0.993197
CRC_ 3	NGB_1_	154	14	77738232	-577	CG	138	146	0.945205
CRC_ 3	NGB_1_	162	14	77738224	-569	CG	141	145	0.972414
CRC_ 3	NGB_1_	184	14	77738202	-547	CG	137	146	0.938356
CRC_ 3	NGB_1_	200	14	77738186	-531	CG	130	147	0.884354
CRC_ 3	NGB_2_	30	14	77736853	802	CG	880	1436	0.612813
CRC_ 3	NGB_2_	46	14	77736837	818	CG	756	1434	0.527197
CRC_ 3	NGB_2_	65	14	77736818	837	CG	96	1435	0.066899
CRC_ 3	NGB_2_	71	14	77736812	843	CG	60	1432	0.0418994
CRC_ 3	NGB_2_	95	14	77736788	867	CG	571	1434	0.398187
CRC_ 3	NGB_2_	102	14	77736781	874	CG	471	1439	0.327311
CRC_ 3	NGB_2_	124	14	77736759	896	CG	672	1437	0.467641
CRC_ 3	NGB_2_	134	14	77736749	906	CG	863	1439	0.599722
CRC_ 3	NGB_2_	138	14	77736745	910	CG	718	1437	0.499652
CRC_ 3	NGB_2_	140	14	77736743	912	CG	568	1439	0.394719
CRC_ 3	NGB_2_	148	14	77736735	920	CG	948	1438	0.659249
CRC_ 3	NGB_3_	24	14	77737772	-117	CG	386	495	0.779798
CRC_ 3	NGB_3_	33	14	77737763	-108	CG	383	499	0.767535
CRC_ 3	NGB_3_	46	14	77737750	-95	CG	223	499	0.446894
CRC_ 3	NGB_3_	70	14	77737726	-71	CG	57	498	0.114458
CRC_ 3	NGB_3_	77	14	77737719	-64	CG	152	498	0.305221
CRC_ 3	NGB_3_	108	14	77737688	-33	CG	356	499	0.713427
CRC_ 3	NGB_3_	110	14	77737686	-31	CG	335	499	0.671343
CRC_ 3	NGB_3_	122	14	77737674	-19	CG	215	499	0.430862
CRC_ 3	NGB_3_	134	14	77737662	-7	CG	90	496	0.181452
CRC_ 3	NGB_3_	158	14	77737638	17	CG	309	499	0.619238
CRC_ 3	NGB_3_	165	14	77737631	24	CG	360	499	0.721443
CRC_ 3	NGB_3_	174	14	77737622	33	CG	333	497	0.67002
CRC_ 3	NGB_3_	176	14	77737620	35	CG	307	497	0.617706
CRC_ 3	NGB_3_	178	14	77737618	37	CG	328	497	0.65996
CRC_ 4	NGB_1_	33	14	77738353	-698	CG	129	142	0.908451
CRC_ 4	NGB_1_	66	14	77738320	-665	CG	138	142	0.971831
CRC_ 4	NGB_1_	74	14	77738312	-657	CG	136	142	0.957746
CRC_ 4	NGB_1_	78	14	77738308	-653	CG	131	142	0.922535
CRC_ 4	NGB_1_	98	14	77738288	-633	CG	117	141	0.829787
CRC_ 4	NGB_1_	122	14	77738264	-609	CG	131	142	0.922535
CRC_ 4	NGB_1_	130	14	77738256	-601	CG	124	142	0.873239
CRC_ 4	NGB_1_	137	14	77738249	-594	CG	135	141	0.957447
CRC_ 4	NGB_1_	154	14	77738232	-577	CG	126	139	0.906475
CRC_ 4	NGB_1_	162	14	77738224	-569	CG	129	140	0.921429
CRC_ 4	NGB_1_	184	14	77738202	-547	CG	132	142	0.929577
CRC_ 4	NGB_1_	200	14	77738186	-531	CG	127	141	0.900709
CRC_ 4	NGB_2_	30	14	77736853	802	CG	179	1733	0.103289
CRC_ 4	NGB_2_	46	14	77736837	818	CG	223	1732	0.128753
CRC_ 4	NGB_2_	65	14	77736818	837	CG	109	1730	0.0630058
CRC_ 4	NGB_2_	71	14	77736812	843	CG	95	1726	0.0550406
CRC_ 4	NGB_2_	95	14	77736788	867	CG	135	1731	0.0779896
CRC_ 4	NGB_2_	102	14	77736781	874	CG	143	1725	0.0828986
CRC_ 4	NGB_2_	124	14	77736759	896	CG	196	1733	0.113099
CRC_ 4	NGB_2_	134	14	77736749	906	CG	325	1731	0.187753
CRC_ 4	NGB_2_	138	14	77736745	910	CG	204	1725	0.118261
CRC_ 4	NGB_2_	140	14	77736743	912	CG	134	1725	0.0776812
CRC_ 4	NGB_2_	148	14	77736735	920	CG	458	1733	0.264282
CRC_ 4	NGB_3_	24	14	77737772	-117	CG	165	404	0.408416
CRC_ 4	NGB_3_	33	14	77737763	-108	CG	160	406	0.394089
CRC_ 4	NGB_3_	46	14	77737750	-95	CG	115	405	0.283951
CRC_ 4	NGB_3_	70	14	77737726	-71	CG	55	404	0.136139
CRC_ 4	NGB_3_	77	14	77737719	-64	CG	66	404	0.163366
CRC_ 4	NGB_3_	108	14	77737688	-33	CG	172	406	0.423645
CRC_ 4	NGB_3_	110	14	77737686	-31	CG	124	406	0.305419
CRC_ 4	NGB_3_	122	14	77737674	-19	CG	63	406	0.155172
CRC_ 4	NGB_3_	134	14	77737662	-7	CG	41	406	0.100985
CRC_ 4	NGB_3_	158	14	77737638	17	CG	36	406	0.08867
CRC_ 4	NGB_3_	165	14	77737631	24	CG	128	405	0.316049
CRC_ 4	NGB_3_	174	14	77737622	33	CG	75	403	0.186104
CRC_ 4	NGB_3_	176	14	77737620	35	CG	58	406	0.142857
CRC_ 4	NGB_3_	178	14	77737618	37	CG	72	405	0.177778
CRC_ 5	NGB_1_	33	14	77738353	-698	CG	150	213	0.704225
CRC_ 5	NGB_1_	66	14	77738320	-665	CG	211	213	0.99061
CRC_ 5	NGB_1_	74	14	77738312	-657	CG	202	213	0.948357
CRC_ 5	NGB_1_	78	14	77738308	-653	CG	199	207	0.961353
CRC_ 5	NGB_1_	98	14	77738288	-633	CG	126	213	0.591549
CRC_ 5	NGB_1_	122	14	77738264	-609	CG	187	213	0.877934
CRC_ 5	NGB_1_	130	14	77738256	-601	CG	199	212	0.938679
CRC_ 5	NGB_1_	137	14	77738249	-594	CG	210	213	0.985915
CRC_ 5	NGB_1_	154	14	77738232	-577	CG	200	209	0.956938
CRC_ 5	NGB_1_	162	14	77738224	-569	CG	201	208	0.966346
CRC_ 5	NGB_1_	184	14	77738202	-547	CG	187	210	0.890476
CRC_ 5	NGB_1_	200	14	77738186	-531	CG	137	211	0.649289
CRC_ 5	NGB_2_	30	14	77736853	802	CG	1417	2403	0.58968
CRC_ 5	NGB_2_	46	14	77736837	818	CG	378	2402	0.157369
CRC_ 5	NGB_2_	65	14	77736818	837	CG	92	2402	0.0383014
CRC_ 5	NGB_2_	71	14	77736812	843	CG	39	2392	0.0163043
CRC_ 5	NGB_2_	95	14	77736788	867	CG	69	2401	0.028738
CRC_ 5	NGB_2_	102	14	77736781	874	CG	94	2396	0.0392321
CRC_ 5	NGB_2_	124	14	77736759	896	CG	117	2404	0.0486689
CRC_ 5	NGB_2_	134	14	77736749	906	CG	212	2404	0.0881864
CRC_ 5	NGB_2_	138	14	77736745	910	CG	110	2394	0.0459482
CRC_ 5	NGB_2_	140	14	77736743	912	CG	98	2403	0.0407824
CRC_ 5	NGB_2_	148	14	77736735	920	CG	448	2405	0.186279
CRC_ 5	NGB_3_	24	14	77737772	-117	CG	453	706	0.641643
CRC_ 5	NGB_3_	33	14	77737763	-108	CG	466	709	0.657264
CRC_ 5	NGB_3_	46	14	77737750	-95	CG	157	707	0.222065
CRC_ 5	NGB_3_	70	14	77737726	-71	CG	35	707	0.049505
CRC_ 5	NGB_3_	77	14	77737719	-64	CG	54	709	0.0761636
CRC_ 5	NGB_3_	108	14	77737688	-33	CG	175	710	0.246479
CRC_ 5	NGB_3_	110	14	77737686	-31	CG	104	709	0.146685
CRC_ 5	NGB_3_	122	14	77737674	-19	CG	239	710	0.33662
CRC_ 5	NGB_3_	134	14	77737662	-7	CG	42	709	0.0592384
CRC_ 5	NGB_3_	158	14	77737638	17	CG	317	707	0.448373
CRC_ 5	NGB_3_	165	14	77737631	24	CG	295	708	0.416667
CRC_ 5	NGB_3_	174	14	77737622	33	CG	382	709	0.538787
CRC_ 5	NGB_3_	176	14	77737620	35	CG	106	708	0.149718
CRC_ 5	NGB_3_	178	14	77737618	37	CG	149	710	0.209859
CRC_ 6	NGB_1_	33	14	77738353	-698	CG	274	280	0.978571
CRC_ 6	NGB_1_	66	14	77738320	-665	CG	278	280	0.992857
CRC_ 6	NGB_1_	74	14	77738312	-657	CG	271	278	0.97482
CRC_ 6	NGB_1_	78	14	77738308	-653	CG	268	279	0.960573
CRC_ 6	NGB_1_	98	14	77738288	-633	CG	220	276	0.797101
CRC_ 6	NGB_1_	122	14	77738264	-609	CG	267	278	0.960432
CRC_ 6	NGB_1_	130	14	77738256	-601	CG	263	279	0.942652
CRC_ 6	NGB_1_	137	14	77738249	-594	CG	277	280	0.989286
CRC_ 6	NGB_1_	154	14	77738232	-577	CG	269	276	0.974638
CRC_ 6	NGB_1_	162	14	77738224	-569	CG	265	277	0.956679
CRC_ 6	NGB_1_	184	14	77738202	-547	CG	275	280	0.982143
CRC_ 6	NGB_1_	200	14	77738186	-531	CG	266	278	0.956835
CRC_ 6	NGB_2_	30	14	77736853	802	CG	1043	1984	0.525706
CRC_ 6	NGB_2_	46	14	77736837	818	CG	1255	1984	0.63256
CRC_ 6	NGB_2_	65	14	77736818	837	CG	197	1985	0.0992443
CRC_ 6	NGB_2_	71	14	77736812	843	CG	258	1981	0.130237
CRC_ 6	NGB_2_	95	14	77736788	867	CG	198	1979	0.100051
CRC_ 6	NGB_2_	102	14	77736781	874	CG	177	1981	0.0893488
CRC_ 6	NGB_2_	124	14	77736759	896	CG	576	1980	0.290909
CRC_ 6	NGB_2_	134	14	77736749	906	CG	1031	1983	0.519919
CRC_ 6	NGB_2_	138	14	77736745	910	CG	507	1978	0.25632
CRC_ 6	NGB_2_	140	14	77736743	912	CG	466	1981	0.235235
CRC_ 6	NGB_2_	148	14	77736735	920	CG	1296	1979	0.654876
CRC_ 6	NGB_3_	24	14	77737772	-117	CG	37	45	0.822222
CRC_ 6	NGB_3_	33	14	77737763	-108	CG	35	45	0.777778
CRC_ 6	NGB_3_	46	14	77737750	-95	CG	40	45	0.888889
CRC_ 6	NGB_3_	70	14	77737726	-71	CG	20	45	0.444444
CRC_ 6	NGB_3_	77	14	77737719	-64	CG	25	45	0.555556
CRC_ 6	NGB_3_	108	14	77737688	-33	CG	45	45	1
CRC_ 6	NGB_3_	110	14	77737686	-31	CG	41	45	0.911111
CRC_ 6	NGB_3_	122	14	77737674	-19	CG	41	45	0.911111
CRC_ 6	NGB_3_	134	14	77737662	-7	CG	23	45	0.511111
CRC_ 6	NGB_3_	158	14	77737638	17	CG	44	44	1
CRC_ 6	NGB_3_	165	14	77737631	24	CG	45	45	1
CRC_ 6	NGB_3_	174	14	77737622	33	CG	43	45	0.955556
CRC_ 6	NGB_3_	176	14	77737620	35	CG	41	45	0.911111
CRC_ 6	NGB_3_	178	14	77737618	37	CG	39	45	0.866667
CRC_ 7	NGB_1_	33	14	77738353	-698	CG	571	582	0.9811
CRC_ 7	NGB_1_	66	14	77738320	-665	CG	538	583	0.922813
CRC_ 7	NGB_1_	74	14	77738312	-657	CG	572	584	0.979452
CRC_ 7	NGB_1_	78	14	77738308	-653	CG	561	584	0.960616
CRC_ 7	NGB_1_	98	14	77738288	-633	CG	564	577	0.97747
CRC_ 7	NGB_1_	122	14	77738264	-609	CG	569	583	0.975986
CRC_ 7	NGB_1_	130	14	77738256	-601	CG	576	582	0.989691
CRC_ 7	NGB_1_	137	14	77738249	-594	CG	577	584	0.988014
CRC_ 7	NGB_1_	154	14	77738232	-577	CG	570	578	0.986159
CRC_ 7	NGB_1_	162	14	77738224	-569	CG	554	579	0.956822
CRC_ 7	NGB_1_	184	14	77738202	-547	CG	545	584	0.933219
CRC_ 7	NGB_1_	200	14	77738186	-531	CG	562	583	0.963979
CRC_ 7	NGB_2_	30	14	77736853	802	CG	2143	2733	0.78412
CRC_ 7	NGB_2_	46	14	77736837	818	CG	1730	2731	0.633468
CRC_ 7	NGB_2_	65	14	77736818	837	CG	925	2732	0.33858
CRC_ 7	NGB_2_	71	14	77736812	843	CG	1164	2731	0.426218
CRC_ 7	NGB_2_	95	14	77736788	867	CG	531	2731	0.194434
CRC_ 7	NGB_2_	102	14	77736781	874	CG	566	2729	0.207402
CRC_ 7	NGB_2_	124	14	77736759	896	CG	1293	2732	0.47328
CRC_ 7	NGB_2_	134	14	77736749	906	CG	2141	2733	0.783388
CRC_ 7	NGB_2_	138	14	77736745	910	CG	1994	2731	0.730135
CRC_ 7	NGB_2_	140	14	77736743	912	CG	1933	2730	0.708059
CRC_ 7	NGB_2_	148	14	77736735	920	CG	2359	2734	0.862838
CRC_ 7	NGB_3_	24	14	77737772	-117	CG	294	312	0.942308
CRC_ 7	NGB_3_	33	14	77737763	-108	CG	290	316	0.917722
CRC_ 7	NGB_3_	46	14	77737750	-95	CG	297	316	0.939873
CRC_ 7	NGB_3_	70	14	77737726	-71	CG	259	316	0.81962
CRC_ 7	NGB_3_	77	14	77737719	-64	CG	269	316	0.851266
CRC_ 7	NGB_3_	108	14	77737688	-33	CG	306	316	0.968354
CRC_ 7	NGB_3_	110	14	77737686	-31	CG	308	316	0.974684
CRC_ 7	NGB_3_	122	14	77737674	-19	CG	310	316	0.981013
CRC_ 7	NGB_3_	134	14	77737662	-7	CG	239	315	0.75873
CRC_ 7	NGB_3_	158	14	77737638	17	CG	276	316	0.873418
CRC_ 7	NGB_3_	165	14	77737631	24	CG	314	316	0.993671
CRC_ 7	NGB_3_	174	14	77737622	33	CG	314	316	0.993671
CRC_ 7	NGB_3_	176	14	77737620	35	CG	310	316	0.981013
CRC_ 7	NGB_3_	178	14	77737618	37	CG	312	314	0.993631
CRC_ 8	NGB_1_	33	14	77738353	-698	CG	138	150	0.92
CRC_ 8	NGB_1_	66	14	77738320	-665	CG	127	151	0.84106
CRC_ 8	NGB_1_	74	14	77738312	-657	CG	143	151	0.94702
CRC_ 8	NGB_1_	78	14	77738308	-653	CG	146	151	0.966887
CRC_ 8	NGB_1_	98	14	77738288	-633	CG	124	149	0.832215
CRC_ 8	NGB_1_	122	14	77738264	-609	CG	149	150	0.993333
CRC_ 8	NGB_1_	130	14	77738256	-601	CG	135	151	0.89404
CRC_ 8	NGB_1_	137	14	77738249	-594	CG	144	151	0.953642
CRC_ 8	NGB_1_	154	14	77738232	-577	CG	140	146	0.958904
CRC_ 8	NGB_1_	162	14	77738224	-569	CG	142	150	0.946667
CRC_ 8	NGB_1_	184	14	77738202	-547	CG	134	149	0.899329
CRC_ 8	NGB_1_	200	14	77738186	-531	CG	143	148	0.966216
CRC_ 8	NGB_2_	30	14	77736853	802	CG	1395	1424	0.979635
CRC_ 8	NGB_2_	46	14	77736837	818	CG	1335	1418	0.941467
CRC_ 8	NGB_2_	65	14	77736818	837	CG	1146	1425	0.804211
CRC_ 8	NGB_2_	71	14	77736812	843	CG	1005	1424	0.705758
CRC_ 8	NGB_2_	95	14	77736788	867	CG	1138	1424	0.799157
CRC_ 8	NGB_2_	102	14	77736781	874	CG	985	1425	0.691228
CRC_ 8	NGB_2_	124	14	77736759	896	CG	1262	1422	0.887482
CRC_ 8	NGB_2_	134	14	77736749	906	CG	1408	1424	0.988764
CRC_ 8	NGB_2_	138	14	77736745	910	CG	1390	1422	0.977496
CRC_ 8	NGB_2_	140	14	77736743	912	CG	1372	1420	0.966197
CRC_ 8	NGB_2_	148	14	77736735	920	CG	1407	1424	0.988062
CRC_ 8	NGB_3_	24	14	77737772	-117	CG	213	218	0.977064
CRC_ 8	NGB_3_	33	14	77737763	-108	CG	218	219	0.995434
CRC_ 8	NGB_3_	46	14	77737750	-95	CG	195	217	0.898618
CRC_ 8	NGB_3_	70	14	77737726	-71	CG	66	218	0.302752
CRC_ 8	NGB_3_	77	14	77737719	-64	CG	58	216	0.268519
CRC_ 8	NGB_3_	108	14	77737688	-33	CG	218	219	0.995434
CRC_ 8	NGB_3_	110	14	77737686	-31	CG	212	219	0.968037
CRC_ 8	NGB_3_	122	14	77737674	-19	CG	209	219	0.954338
CRC_ 8	NGB_3_	134	14	77737662	-7	CG	203	219	0.926941
CRC_ 8	NGB_3_	158	14	77737638	17	CG	214	218	0.981651
CRC_ 8	NGB_3_	165	14	77737631	24	CG	217	219	0.990868
CRC_ 8	NGB_3_	174	14	77737622	33	CG	217	218	0.995413
CRC_ 8	NGB_3_	176	14	77737620	35	CG	210	218	0.963303
CRC_ 8	NGB_3_	178	14	77737618	37	CG	216	218	0.990826
CRC_ 9	NGB_1_	33	14	77738353	-698	CG	242	294	0.823129
CRC_ 9	NGB_1_	66	14	77738320	-665	CG	279	295	0.945763
CRC_ 9	NGB_1_	74	14	77738312	-657	CG	277	293	0.945392
CRC_ 9	NGB_1_	78	14	77738308	-653	CG	288	295	0.976271
CRC_ 9	NGB_1_	98	14	77738288	-633	CG	280	291	0.962199
CRC_ 9	NGB_1_	122	14	77738264	-609	CG	287	295	0.972881
CRC_ 9	NGB_1_	130	14	77738256	-601	CG	285	294	0.969388
CRC_ 9	NGB_1_	137	14	77738249	-594	CG	284	292	0.972603
CRC_ 9	NGB_1_	154	14	77738232	-577	CG	282	291	0.969072
CRC_ 9	NGB_1_	162	14	77738224	-569	CG	289	293	0.986348
CRC_ 9	NGB_1_	184	14	77738202	-547	CG	281	290	0.968966
CRC_ 9	NGB_1_	200	14	77738186	-531	CG	282	292	0.965753
CRC_ 9	NGB_2_	30	14	77736853	802	CG	1855	1953	0.949821
CRC_ 9	NGB_2_	46	14	77736837	818	CG	1875	1951	0.961046
CRC_ 9	NGB_2_	65	14	77736818	837	CG	1217	1953	0.623144
CRC_ 9	NGB_2_	71	14	77736812	843	CG	1378	1953	0.705581
CRC_ 9	NGB_2_	95	14	77736788	867	CG	1834	1951	0.940031
CRC_ 9	NGB_2_	102	14	77736781	874	CG	1485	1954	0.75998
CRC_ 9	NGB_2_	124	14	77736759	896	CG	1783	1954	0.912487
CRC_ 9	NGB_2_	134	14	77736749	906	CG	1875	1954	0.95957
CRC_ 9	NGB_2_	138	14	77736745	910	CG	1915	1952	0.981045
CRC_ 9	NGB_2_	140	14	77736743	912	CG	1890	1954	0.967247
CRC_ 9	NGB_2_	148	14	77736735	920	CG	1916	1952	0.981557
CRC_ 9	NGB_3_	24	14	77737772	-117	CG	431	440	0.979545
CRC_ 9	NGB_3_	33	14	77737763	-108	CG	429	442	0.970588
CRC_ 9	NGB_3_	46	14	77737750	-95	CG	417	442	0.943439
CRC_ 9	NGB_3_	70	14	77737726	-71	CG	340	438	0.776256
CRC_ 9	NGB_3_	77	14	77737719	-64	CG	358	442	0.809955
CRC_ 9	NGB_3_	108	14	77737688	-33	CG	432	442	0.977376
CRC_ 9	NGB_3_	110	14	77737686	-31	CG	427	442	0.966063
CRC_ 9	NGB_3_	122	14	77737674	-19	CG	410	442	0.927602
CRC_ 9	NGB_3_	134	14	77737662	-7	CG	347	441	0.786848
CRC_ 9	NGB_3_	158	14	77737638	17	CG	390	442	0.882353
CRC_ 9	NGB_3_	165	14	77737631	24	CG	440	442	0.995475
CRC_ 9	NGB_3_	174	14	77737622	33	CG	434	440	0.986364
CRC_ 9	NGB_3_	176	14	77737620	35	CG	436	442	0.986425
CRC_ 9	NGB_3_	178	14	77737618	37	CG	432	441	0.979592
CRC_ 10	NGB_1_	33	14	77738353	-698	CG	304	310	0.980645
CRC_ 10	NGB_1_	66	14	77738320	-665	CG	302	307	0.983713
CRC_ 10	NGB_1_	74	14	77738312	-657	CG	301	311	0.967846
CRC_ 10	NGB_1_	78	14	77738308	-653	CG	298	309	0.964401
CRC_ 10	NGB_1_	98	14	77738288	-633	CG	295	305	0.967213
CRC_ 10	NGB_1_	122	14	77738264	-609	CG	304	310	0.980645
CRC_ 10	NGB_1_	130	14	77738256	-601	CG	296	310	0.954839
CRC_ 10	NGB_1_	137	14	77738249	-594	CG	296	310	0.954839
CRC_ 10	NGB_1_	154	14	77738232	-577	CG	292	310	0.941935
CRC_ 10	NGB_1_	162	14	77738224	-569	CG	297	308	0.964286
CRC_ 10	NGB_1_	184	14	77738202	-547	CG	297	310	0.958065
CRC_ 10	NGB_1_	200	14	77738186	-531	CG	298	310	0.96129
CRC_ 10	NGB_2_	30	14	77736853	802	CG	2388	2450	0.974694
CRC_ 10	NGB_2_	46	14	77736837	818	CG	2370	2455	0.965377
CRC_ 10	NGB_2_	65	14	77736818	837	CG	2369	2455	0.964969
CRC_ 10	NGB_2_	71	14	77736812	843	CG	2376	2456	0.967427
CRC_ 10	NGB_2_	95	14	77736788	867	CG	2270	2454	0.92502
CRC_ 10	NGB_2_	102	14	77736781	874	CG	2253	2455	0.917719
CRC_ 10	NGB_2_	124	14	77736759	896	CG	2337	2454	0.952323
CRC_ 10	NGB_2_	134	14	77736749	906	CG	2381	2454	0.970253
CRC_ 10	NGB_2_	138	14	77736745	910	CG	2399	2452	0.978385
CRC_ 10	NGB_2_	140	14	77736743	912	CG	2369	2455	0.964969
CRC_ 10	NGB_2_	148	14	77736735	920	CG	2406	2451	0.98164
CRC_ 10	NGB_3_	24	14	77737772	-117	CG	199	199	1
CRC_ 10	NGB_3_	33	14	77737763	-108	CG	194	201	0.965174
CRC_ 10	NGB_3_	46	14	77737750	-95	CG	200	202	0.990099
CRC_ 10	NGB_3_	70	14	77737726	-71	CG	187	202	0.925743
CRC_ 10	NGB_3_	77	14	77737719	-64	CG	182	202	0.90099
CRC_ 10	NGB_3_	108	14	77737688	-33	CG	197	202	0.975248
CRC_ 10	NGB_3_	110	14	77737686	-31	CG	202	202	1
CRC_ 10	NGB_3_	122	14	77737674	-19	CG	192	202	0.950495
CRC_ 10	NGB_3_	134	14	77737662	-7	CG	194	202	0.960396
CRC_ 10	NGB_3_	158	14	77737638	17	CG	202	202	1
CRC_ 10	NGB_3_	165	14	77737631	24	CG	202	202	1
CRC_ 10	NGB_3_	174	14	77737622	33	CG	199	202	0.985149
CRC_ 10	NGB_3_	176	14	77737620	35	CG	197	200	0.985
CRC_ 10	NGB_3_	178	14	77737618	37	CG	199	200	0.995
CRC_ 11	NGB_1_	33	14	77738353	-698	CG	237	238	0.995798
CRC_ 11	NGB_1_	66	14	77738320	-665	CG	234	239	0.979079
CRC_ 11	NGB_1_	74	14	77738312	-657	CG	233	239	0.974895
CRC_ 11	NGB_1_	78	14	77738308	-653	CG	233	239	0.974895
CRC_ 11	NGB_1_	98	14	77738288	-633	CG	206	238	0.865546
CRC_ 11	NGB_1_	122	14	77738264	-609	CG	228	237	0.962025
CRC_ 11	NGB_1_	130	14	77738256	-601	CG	232	239	0.970711
CRC_ 11	NGB_1_	137	14	77738249	-594	CG	234	239	0.979079
CRC_ 11	NGB_1_	154	14	77738232	-577	CG	237	238	0.995798
CRC_ 11	NGB_1_	162	14	77738224	-569	CG	231	237	0.974684
CRC_ 11	NGB_1_	184	14	77738202	-547	CG	226	236	0.957627
CRC_ 11	NGB_1_	200	14	77738186	-531	CG	228	239	0.953975
CRC_ 11	NGB_2_	30	14	77736853	802	CG	2195	2269	0.967387
CRC_ 11	NGB_2_	46	14	77736837	818	CG	2116	2270	0.932159
CRC_ 11	NGB_2_	65	14	77736818	837	CG	2184	2272	0.961268
CRC_ 11	NGB_2_	71	14	77736812	843	CG	2225	2271	0.979745
CRC_ 11	NGB_2_	95	14	77736788	867	CG	1067	2261	0.471915
CRC_ 11	NGB_2_	102	14	77736781	874	CG	1131	2272	0.497799
CRC_ 11	NGB_2_	124	14	77736759	896	CG	1983	2272	0.872799
CRC_ 11	NGB_2_	134	14	77736749	906	CG	2228	2272	0.980634
CRC_ 11	NGB_2_	138	14	77736745	910	CG	2234	2266	0.985878
CRC_ 11	NGB_2_	140	14	77736743	912	CG	2196	2269	0.967827
CRC_ 11	NGB_2_	148	14	77736735	920	CG	2229	2272	0.981074
CRC_ 11	NGB_3_	24	14	77737772	-117	CG	412	429	0.960373
CRC_ 11	NGB_3_	33	14	77737763	-108	CG	407	429	0.948718
CRC_ 11	NGB_3_	46	14	77737750	-95	CG	399	428	0.932243
CRC_ 11	NGB_3_	70	14	77737726	-71	CG	193	429	0.449883
CRC_ 11	NGB_3_	77	14	77737719	-64	CG	237	429	0.552448
CRC_ 11	NGB_3_	108	14	77737688	-33	CG	420	429	0.979021
CRC_ 11	NGB_3_	110	14	77737686	-31	CG	421	429	0.981352
CRC_ 11	NGB_3_	122	14	77737674	-19	CG	416	429	0.969697
CRC_ 11	NGB_3_	134	14	77737662	-7	CG	384	429	0.895105
CRC_ 11	NGB_3_	158	14	77737638	17	CG	428	429	0.997669
CRC_ 11	NGB_3_	165	14	77737631	24	CG	424	429	0.988345
CRC_ 11	NGB_3_	174	14	77737622	33	CG	424	427	0.992974
CRC_ 11	NGB_3_	176	14	77737620	35	CG	421	429	0.981352
CRC_ 11	NGB_3_	178	14	77737618	37	CG	419	429	0.97669
CRC_ 12	NGB_1_	33	14	77738353	-698	CG	223	232	0.961207
CRC_ 12	NGB_1_	66	14	77738320	-665	CG	222	233	0.95279
CRC_ 12	NGB_1_	74	14	77738312	-657	CG	227	233	0.974249
CRC_ 12	NGB_1_	78	14	77738308	-653	CG	220	233	0.944206
CRC_ 12	NGB_1_	98	14	77738288	-633	CG	222	229	0.969432
CRC_ 12	NGB_1_	122	14	77738264	-609	CG	228	232	0.982759
CRC_ 12	NGB_1_	130	14	77738256	-601	CG	195	233	0.83691
CRC_ 12	NGB_1_	137	14	77738249	-594	CG	227	233	0.974249
CRC_ 12	NGB_1_	154	14	77738232	-577	CG	223	232	0.961207
CRC_ 12	NGB_1_	162	14	77738224	-569	CG	223	229	0.973799
CRC_ 12	NGB_1_	184	14	77738202	-547	CG	220	229	0.960699
CRC_ 12	NGB_1_	200	14	77738186	-531	CG	207	230	0.9
CRC_ 12	NGB_2_	30	14	77736853	802	CG	2110	2219	0.950879
CRC_ 12	NGB_2_	46	14	77736837	818	CG	2126	2219	0.958089
CRC_ 12	NGB_2_	65	14	77736818	837	CG	1505	2218	0.678539
CRC_ 12	NGB_2_	71	14	77736812	843	CG	1297	2222	0.583708
CRC_ 12	NGB_2_	95	14	77736788	867	CG	1601	2220	0.721171
CRC_ 12	NGB_2_	102	14	77736781	874	CG	1578	2221	0.710491
CRC_ 12	NGB_2_	124	14	77736759	896	CG	2083	2222	0.937444
CRC_ 12	NGB_2_	134	14	77736749	906	CG	2177	2219	0.981073
CRC_ 12	NGB_2_	138	14	77736745	910	CG	1928	2221	0.868077
CRC_ 12	NGB_2_	140	14	77736743	912	CG	2136	2222	0.961296
CRC_ 12	NGB_2_	148	14	77736735	920	CG	2178	2222	0.980198
CRC_ 12	NGB_3_	24	14	77737772	-117	CG	583	609	0.957307
CRC_ 12	NGB_3_	33	14	77737763	-108	CG	543	610	0.890164
CRC_ 12	NGB_3_	46	14	77737750	-95	CG	570	610	0.934426
CRC_ 12	NGB_3_	70	14	77737726	-71	CG	443	609	0.727422
CRC_ 12	NGB_3_	77	14	77737719	-64	CG	427	609	0.701149
CRC_ 12	NGB_3_	108	14	77737688	-33	CG	604	609	0.99179
CRC_ 12	NGB_3_	110	14	77737686	-31	CG	599	610	0.981967
CRC_ 12	NGB_3_	122	14	77737674	-19	CG	578	609	0.949097
CRC_ 12	NGB_3_	134	14	77737662	-7	CG	451	610	0.739344
CRC_ 12	NGB_3_	158	14	77737638	17	CG	604	610	0.990164
CRC_ 12	NGB_3_	165	14	77737631	24	CG	597	608	0.981908
CRC_ 12	NGB_3_	174	14	77737622	33	CG	601	607	0.990115
CRC_ 12	NGB_3_	176	14	77737620	35	CG	604	609	0.99179
CRC_ 12	NGB_3_	178	14	77737618	37	CG	603	610	0.988525
CRC_ 13	NGB_1_	33	14	77738353	-698	CG	162	172	0.94186
CRC_ 13	NGB_1_	66	14	77738320	-665	CG	163	172	0.947674
CRC_ 13	NGB_1_	74	14	77738312	-657	CG	168	170	0.988235
CRC_ 13	NGB_1_	78	14	77738308	-653	CG	167	172	0.97093
CRC_ 13	NGB_1_	98	14	77738288	-633	CG	154	168	0.916667
CRC_ 13	NGB_1_	122	14	77738264	-609	CG	171	171	1
CRC_ 13	NGB_1_	130	14	77738256	-601	CG	170	172	0.988372
CRC_ 13	NGB_1_	137	14	77738249	-594	CG	170	172	0.988372
CRC_ 13	NGB_1_	154	14	77738232	-577	CG	166	170	0.976471
CRC_ 13	NGB_1_	162	14	77738224	-569	CG	172	172	1
CRC_ 13	NGB_1_	184	14	77738202	-547	CG	171	172	0.994186
CRC_ 13	NGB_1_	200	14	77738186	-531	CG	165	170	0.970588
CRC_ 13	NGB_2_	30	14	77736853	802	CG	2205	2276	0.968805
CRC_ 13	NGB_2_	46	14	77736837	818	CG	2219	2278	0.9741
CRC_ 13	NGB_2_	65	14	77736818	837	CG	2223	2276	0.976714
CRC_ 13	NGB_2_	71	14	77736812	843	CG	2227	2278	0.977612
CRC_ 13	NGB_2_	95	14	77736788	867	CG	2206	2277	0.968819
CRC_ 13	NGB_2_	102	14	77736781	874	CG	2170	2276	0.953427
CRC_ 13	NGB_2_	124	14	77736759	896	CG	2157	2277	0.947299
CRC_ 13	NGB_2_	134	14	77736749	906	CG	2242	2278	0.984197
CRC_ 13	NGB_2_	138	14	77736745	910	CG	2227	2274	0.979332
CRC_ 13	NGB_2_	140	14	77736743	912	CG	2227	2278	0.977612
CRC_ 13	NGB_2_	148	14	77736735	920	CG	2215	2276	0.973199
CRC_ 13	NGB_3_	24	14	77737772	-117	CG	384	392	0.979592
CRC_ 13	NGB_3_	33	14	77737763	-108	CG	389	395	0.98481
CRC_ 13	NGB_3_	46	14	77737750	-95	CG	387	395	0.979747
CRC_ 13	NGB_3_	70	14	77737726	-71	CG	381	393	0.969466
CRC_ 13	NGB_3_	77	14	77737719	-64	CG	377	395	0.95443
CRC_ 13	NGB_3_	108	14	77737688	-33	CG	384	394	0.974619
CRC_ 13	NGB_3_	110	14	77737686	-31	CG	390	395	0.987342
CRC_ 13	NGB_3_	122	14	77737674	-19	CG	387	395	0.979747
CRC_ 13	NGB_3_	134	14	77737662	-7	CG	371	395	0.939241
CRC_ 13	NGB_3_	158	14	77737638	17	CG	391	395	0.989873
CRC_ 13	NGB_3_	165	14	77737631	24	CG	392	395	0.992405
CRC_ 13	NGB_3_	174	14	77737622	33	CG	389	394	0.98731
CRC_ 13	NGB_3_	176	14	77737620	35	CG	393	394	0.997462
CRC_ 13	NGB_3_	178	14	77737618	37	CG	390	395	0.987342
CRC_ 14	NGB_1_	33	14	77738353	-698	CG	221	230	0.96087
CRC_ 14	NGB_1_	66	14	77738320	-665	CG	210	229	0.917031
CRC_ 14	NGB_1_	74	14	77738312	-657	CG	222	230	0.965217
CRC_ 14	NGB_1_	78	14	77738308	-653	CG	220	231	0.952381
CRC_ 14	NGB_1_	98	14	77738288	-633	CG	218	228	0.95614
CRC_ 14	NGB_1_	122	14	77738264	-609	CG	222	231	0.961039
CRC_ 14	NGB_1_	130	14	77738256	-601	CG	211	231	0.91342
CRC_ 14	NGB_1_	137	14	77738249	-594	CG	223	231	0.965368
CRC_ 14	NGB_1_	154	14	77738232	-577	CG	219	228	0.960526
CRC_ 14	NGB_1_	162	14	77738224	-569	CG	215	228	0.942982
CRC_ 14	NGB_1_	184	14	77738202	-547	CG	220	228	0.964912
CRC_ 14	NGB_1_	200	14	77738186	-531	CG	219	229	0.956332
CRC_ 14	NGB_2_	30	14	77736853	802	CG	1759	1874	0.938634
CRC_ 14	NGB_2_	46	14	77736837	818	CG	1808	1875	0.964267
CRC_ 14	NGB_2_	65	14	77736818	837	CG	1786	1872	0.95406
CRC_ 14	NGB_2_	71	14	77736812	843	CG	1809	1875	0.9648
CRC_ 14	NGB_2_	95	14	77736788	867	CG	1663	1873	0.88788
CRC_ 14	NGB_2_	102	14	77736781	874	CG	1379	1874	0.735859
CRC_ 14	NGB_2_	124	14	77736759	896	CG	1565	1873	0.835558
CRC_ 14	NGB_2_	134	14	77736749	906	CG	1836	1874	0.979723
CRC_ 14	NGB_2_	138	14	77736745	910	CG	1798	1873	0.959957
CRC_ 14	NGB_2_	140	14	77736743	912	CG	1668	1870	0.891979
CRC_ 14	NGB_2_	148	14	77736735	920	CG	1823	1871	0.974345
CRC_ 14	NGB_3_	24	14	77737772	-117	CG	481	497	0.967807
CRC_ 14	NGB_3_	33	14	77737763	-108	CG	493	504	0.978175
CRC_ 14	NGB_3_	46	14	77737750	-95	CG	471	503	0.936382
CRC_ 14	NGB_3_	70	14	77737726	-71	CG	450	503	0.894632
CRC_ 14	NGB_3_	77	14	77737719	-64	CG	426	503	0.846918
CRC_ 14	NGB_3_	108	14	77737688	-33	CG	490	504	0.972222
CRC_ 14	NGB_3_	110	14	77737686	-31	CG	334	504	0.662698
CRC_ 14	NGB_3_	122	14	77737674	-19	CG	478	503	0.950298
CRC_ 14	NGB_3_	134	14	77737662	-7	CG	356	504	0.706349
CRC_ 14	NGB_3_	158	14	77737638	17	CG	487	504	0.96627
CRC_ 14	NGB_3_	165	14	77737631	24	CG	499	504	0.990079
CRC_ 14	NGB_3_	174	14	77737622	33	CG	496	503	0.986083
CRC_ 14	NGB_3_	176	14	77737620	35	CG	498	503	0.99006
CRC_ 14	NGB_3_	178	14	77737618	37	CG	494	503	0.982107
CRC_ 15	NGB_1_	33	14	77738353	-698	CG	210	215	0.976744
CRC_ 15	NGB_1_	66	14	77738320	-665	CG	197	211	0.933649
CRC_ 15	NGB_1_	74	14	77738312	-657	CG	202	215	0.939535
CRC_ 15	NGB_1_	78	14	77738308	-653	CG	210	215	0.976744
CRC_ 15	NGB_1_	98	14	77738288	-633	CG	197	213	0.924883
CRC_ 15	NGB_1_	122	14	77738264	-609	CG	209	215	0.972093
CRC_ 15	NGB_1_	130	14	77738256	-601	CG	190	214	0.88785
CRC_ 15	NGB_1_	137	14	77738249	-594	CG	210	215	0.976744
CRC_ 15	NGB_1_	154	14	77738232	-577	CG	206	212	0.971698
CRC_ 15	NGB_1_	162	14	77738224	-569	CG	189	214	0.883178
CRC_ 15	NGB_1_	184	14	77738202	-547	CG	208	211	0.985782
CRC_ 15	NGB_1_	200	14	77738186	-531	CG	214	215	0.995349
CRC_ 15	NGB_2_	30	14	77736853	802	CG	1657	1981	0.836446
CRC_ 15	NGB_2_	46	14	77736837	818	CG	1486	1983	0.74937
CRC_ 15	NGB_2_	65	14	77736818	837	CG	870	1983	0.438729
CRC_ 15	NGB_2_	71	14	77736812	843	CG	1000	1979	0.505306
CRC_ 15	NGB_2_	95	14	77736788	867	CG	1060	1981	0.535083
CRC_ 15	NGB_2_	102	14	77736781	874	CG	1081	1981	0.545684
CRC_ 15	NGB_2_	124	14	77736759	896	CG	1533	1983	0.773071
CRC_ 15	NGB_2_	134	14	77736749	906	CG	1805	1983	0.910237
CRC_ 15	NGB_2_	138	14	77736745	910	CG	1432	1977	0.72433
CRC_ 15	NGB_2_	140	14	77736743	912	CG	1459	1983	0.735754
CRC_ 15	NGB_2_	148	14	77736735	920	CG	1940	1982	0.978809
CRC_ 15	NGB_3_	24	14	77737772	-117	CG	368	478	0.769874
CRC_ 15	NGB_3_	33	14	77737763	-108	CG	353	481	0.733888
CRC_ 15	NGB_3_	46	14	77737750	-95	CG	312	481	0.648649
CRC_ 15	NGB_3_	70	14	77737726	-71	CG	250	478	0.523013
CRC_ 15	NGB_3_	77	14	77737719	-64	CG	337	480	0.702083
CRC_ 15	NGB_3_	108	14	77737688	-33	CG	471	481	0.97921
CRC_ 15	NGB_3_	110	14	77737686	-31	CG	474	481	0.985447
CRC_ 15	NGB_3_	122	14	77737674	-19	CG	416	481	0.864865
CRC_ 15	NGB_3_	134	14	77737662	-7	CG	310	480	0.645833
CRC_ 15	NGB_3_	158	14	77737638	17	CG	425	481	0.883576
CRC_ 15	NGB_3_	165	14	77737631	24	CG	476	480	0.991667
CRC_ 15	NGB_3_	174	14	77737622	33	CG	471	481	0.97921
CRC_ 15	NGB_3_	176	14	77737620	35	CG	481	481	1
CRC_ 15	NGB_3_	178	14	77737618	37	CG	474	481	0.985447
CRC_ 16	NGB_1_	33	14	77738353	-698	CG	153	172	0.889535
CRC_ 16	NGB_1_	66	14	77738320	-665	CG	160	171	0.935673
CRC_ 16	NGB_1_	74	14	77738312	-657	CG	160	172	0.930233
CRC_ 16	NGB_1_	78	14	77738308	-653	CG	151	172	0.877907
CRC_ 16	NGB_1_	98	14	77738288	-633	CG	145	168	0.863095
CRC_ 16	NGB_1_	122	14	77738264	-609	CG	164	170	0.964706
CRC_ 16	NGB_1_	130	14	77738256	-601	CG	126	172	0.732558
CRC_ 16	NGB_1_	137	14	77738249	-594	CG	168	172	0.976744
CRC_ 16	NGB_1_	154	14	77738232	-577	CG	166	168	0.988095
CRC_ 16	NGB_1_	162	14	77738224	-569	CG	162	169	0.95858
CRC_ 16	NGB_1_	184	14	77738202	-547	CG	165	170	0.970588
CRC_ 16	NGB_1_	200	14	77738186	-531	CG	168	171	0.982456
CRC_ 16	NGB_2_	30	14	77736853	802	CG	2069	2201	0.940027
CRC_ 16	NGB_2_	46	14	77736837	818	CG	1668	2204	0.756806
CRC_ 16	NGB_2_	65	14	77736818	837	CG	1528	2202	0.693915
CRC_ 16	NGB_2_	71	14	77736812	843	CG	1525	2200	0.693182
CRC_ 16	NGB_2_	95	14	77736788	867	CG	958	2200	0.435455
CRC_ 16	NGB_2_	102	14	77736781	874	CG	939	2201	0.426624
CRC_ 16	NGB_2_	124	14	77736759	896	CG	1275	2203	0.578756
CRC_ 16	NGB_2_	134	14	77736749	906	CG	2142	2203	0.97231
CRC_ 16	NGB_2_	138	14	77736745	910	CG	2148	2204	0.974592
CRC_ 16	NGB_2_	140	14	77736743	912	CG	2033	2204	0.922414
CRC_ 16	NGB_2_	148	14	77736735	920	CG	2145	2201	0.974557
CRC_ 16	NGB_3_	24	14	77737772	-117	CG	364	480	0.758333
CRC_ 16	NGB_3_	33	14	77737763	-108	CG	404	481	0.839917
CRC_ 16	NGB_3_	46	14	77737750	-95	CG	319	478	0.667364
CRC_ 16	NGB_3_	70	14	77737726	-71	CG	107	481	0.222453
CRC_ 16	NGB_3_	77	14	77737719	-64	CG	128	480	0.266667
CRC_ 16	NGB_3_	108	14	77737688	-33	CG	467	481	0.970894
CRC_ 16	NGB_3_	110	14	77737686	-31	CG	466	480	0.970833
CRC_ 16	NGB_3_	122	14	77737674	-19	CG	439	481	0.912682
CRC_ 16	NGB_3_	134	14	77737662	-7	CG	372	480	0.775
CRC_ 16	NGB_3_	158	14	77737638	17	CG	468	481	0.972973
CRC_ 16	NGB_3_	165	14	77737631	24	CG	476	480	0.991667
CRC_ 16	NGB_3_	174	14	77737622	33	CG	479	481	0.995842
CRC_ 16	NGB_3_	176	14	77737620	35	CG	468	480	0.975
CRC_ 16	NGB_3_	178	14	77737618	37	CG	467	480	0.972917
CRC_ 17	NGB_1_	33	14	77738353	-698	CG	303	324	0.935185
CRC_ 17	NGB_1_	66	14	77738320	-665	CG	271	324	0.83642
CRC_ 17	NGB_1_	74	14	77738312	-657	CG	294	324	0.907407
CRC_ 17	NGB_1_	78	14	77738308	-653	CG	276	323	0.854489
CRC_ 17	NGB_1_	98	14	77738288	-633	CG	204	322	0.63354
CRC_ 17	NGB_1_	122	14	77738264	-609	CG	300	324	0.925926
CRC_ 17	NGB_1_	130	14	77738256	-601	CG	298	324	0.919753
CRC_ 17	NGB_1_	137	14	77738249	-594	CG	317	324	0.978395
CRC_ 17	NGB_1_	154	14	77738232	-577	CG	308	323	0.95356
CRC_ 17	NGB_1_	162	14	77738224	-569	CG	282	321	0.878505
CRC_ 17	NGB_1_	184	14	77738202	-547	CG	313	324	0.966049
CRC_ 17	NGB_1_	200	14	77738186	-531	CG	300	322	0.931677
CRC_ 17	NGB_2_	30	14	77736853	802	CG	2423	2562	0.945746
CRC_ 17	NGB_2_	46	14	77736837	818	CG	1452	2562	0.566745
CRC_ 17	NGB_2_	65	14	77736818	837	CG	1326	2562	0.517564
CRC_ 17	NGB_2_	71	14	77736812	843	CG	1730	2563	0.67499
CRC_ 17	NGB_2_	95	14	77736788	867	CG	633	2557	0.247556
CRC_ 17	NGB_2_	102	14	77736781	874	CG	514	2563	0.200546
CRC_ 17	NGB_2_	124	14	77736759	896	CG	987	2561	0.385396
CRC_ 17	NGB_2_	134	14	77736749	906	CG	1973	2559	0.771004
CRC_ 17	NGB_2_	138	14	77736745	910	CG	2401	2562	0.937158
CRC_ 17	NGB_2_	140	14	77736743	912	CG	2043	2563	0.797113
CRC_ 17	NGB_2_	148	14	77736735	920	CG	2467	2563	0.962544
CRC_ 17	NGB_3_	24	14	77737772	-117	CG	606	657	0.922374
CRC_ 17	NGB_3_	33	14	77737763	-108	CG	626	658	0.951368
CRC_ 17	NGB_3_	46	14	77737750	-95	CG	529	659	0.802731
CRC_ 17	NGB_3_	70	14	77737726	-71	CG	173	659	0.262519
CRC_ 17	NGB_3_	77	14	77737719	-64	CG	174	660	0.263636
CRC_ 17	NGB_3_	108	14	77737688	-33	CG	640	658	0.972644
CRC_ 17	NGB_3_	110	14	77737686	-31	CG	648	659	0.983308
CRC_ 17	NGB_3_	122	14	77737674	-19	CG	621	660	0.940909
CRC_ 17	NGB_3_	134	14	77737662	-7	CG	554	659	0.840668
CRC_ 17	NGB_3_	158	14	77737638	17	CG	639	658	0.971125
CRC_ 17	NGB_3_	165	14	77737631	24	CG	651	659	0.98786
CRC_ 17	NGB_3_	174	14	77737622	33	CG	648	657	0.986301
CRC_ 17	NGB_3_	176	14	77737620	35	CG	650	659	0.986343
CRC_ 17	NGB_3_	178	14	77737618	37	CG	646	658	0.981763
CRC_ 18	NGB_1_	33	14	77738353	-698	CG	170	193	0.880829
CRC_ 18	NGB_1_	66	14	77738320	-665	CG	122	194	0.628866
CRC_ 18	NGB_1_	74	14	77738312	-657	CG	103	194	0.530928
CRC_ 18	NGB_1_	78	14	77738308	-653	CG	107	194	0.551546
CRC_ 18	NGB_1_	98	14	77738288	-633	CG	178	192	0.927083
CRC_ 18	NGB_1_	122	14	77738264	-609	CG	157	194	0.809278
CRC_ 18	NGB_1_	130	14	77738256	-601	CG	117	194	0.603093
CRC_ 18	NGB_1_	137	14	77738249	-594	CG	188	193	0.974093
CRC_ 18	NGB_1_	154	14	77738232	-577	CG	182	192	0.947917
CRC_ 18	NGB_1_	162	14	77738224	-569	CG	171	190	0.9
CRC_ 18	NGB_1_	184	14	77738202	-547	CG	153	191	0.801047
CRC_ 18	NGB_1_	200	14	77738186	-531	CG	179	189	0.94709
CRC_ 18	NGB_2_	30	14	77736853	802	CG	1273	1765	0.721246
CRC_ 18	NGB_2_	46	14	77736837	818	CG	882	1767	0.499151
CRC_ 18	NGB_2_	65	14	77736818	837	CG	393	1765	0.222663
CRC_ 18	NGB_2_	71	14	77736812	843	CG	499	1765	0.28272
CRC_ 18	NGB_2_	95	14	77736788	867	CG	619	1767	0.350311
CRC_ 18	NGB_2_	102	14	77736781	874	CG	593	1767	0.335597
CRC_ 18	NGB_2_	124	14	77736759	896	CG	894	1764	0.506803
CRC_ 18	NGB_2_	134	14	77736749	906	CG	1532	1766	0.867497
CRC_ 18	NGB_2_	138	14	77736745	910	CG	1632	1766	0.924122
CRC_ 18	NGB_2_	140	14	77736743	912	CG	1569	1765	0.888952
CRC_ 18	NGB_2_	148	14	77736735	920	CG	1619	1766	0.916761
CRC_ 18	NGB_3_	24	14	77737772	-117	CG	233	324	0.719136
CRC_ 18	NGB_3_	33	14	77737763	-108	CG	301	326	0.923313
CRC_ 18	NGB_3_	46	14	77737750	-95	CG	215	324	0.66358
CRC_ 18	NGB_3_	70	14	77737726	-71	CG	44	325	0.135385
CRC_ 18	NGB_3_	77	14	77737719	-64	CG	24	325	0.0738462
CRC_ 18	NGB_3_	108	14	77737688	-33	CG	313	326	0.960123
CRC_ 18	NGB_3_	110	14	77737686	-31	CG	307	326	0.941718
CRC_ 18	NGB_3_	122	14	77737674	-19	CG	294	326	0.90184
CRC_ 18	NGB_3_	134	14	77737662	-7	CG	262	326	0.803681
CRC_ 18	NGB_3_	158	14	77737638	17	CG	310	325	0.953846
CRC_ 18	NGB_3_	165	14	77737631	24	CG	320	325	0.984615
CRC_ 18	NGB_3_	174	14	77737622	33	CG	280	326	0.858896
CRC_ 18	NGB_3_	176	14	77737620	35	CG	324	325	0.996923
CRC_ 18	NGB_3_	178	14	77737618	37	CG	315	326	0.966258
CRC_ 19	NGB_1_	33	14	77738353	-698	CG	116	124	0.935484
CRC_ 19	NGB_1_	66	14	77738320	-665	CG	112	124	0.903226
CRC_ 19	NGB_1_	74	14	77738312	-657	CG	123	124	0.991935
CRC_ 19	NGB_1_	78	14	77738308	-653	CG	120	124	0.967742
CRC_ 19	NGB_1_	98	14	77738288	-633	CG	118	124	0.951613
CRC_ 19	NGB_1_	122	14	77738264	-609	CG	123	124	0.991935
CRC_ 19	NGB_1_	130	14	77738256	-601	CG	121	124	0.975806
CRC_ 19	NGB_1_	137	14	77738249	-594	CG	121	124	0.975806
CRC_ 19	NGB_1_	154	14	77738232	-577	CG	120	123	0.97561
CRC_ 19	NGB_1_	162	14	77738224	-569	CG	116	122	0.95082
CRC_ 19	NGB_1_	184	14	77738202	-547	CG	118	123	0.95935
CRC_ 19	NGB_1_	200	14	77738186	-531	CG	116	123	0.943089
CRC_ 19	NGB_2_	30	14	77736853	802	CG	1626	1678	0.969011
CRC_ 19	NGB_2_	46	14	77736837	818	CG	1579	1678	0.941001
CRC_ 19	NGB_2_	65	14	77736818	837	CG	1629	1676	0.971957
CRC_ 19	NGB_2_	71	14	77736812	843	CG	1638	1676	0.977327
CRC_ 19	NGB_2_	95	14	77736788	867	CG	1170	1675	0.698507
CRC_ 19	NGB_2_	102	14	77736781	874	CG	1142	1676	0.681384
CRC_ 19	NGB_2_	124	14	77736759	896	CG	1094	1678	0.651967
CRC_ 19	NGB_2_	134	14	77736749	906	CG	1641	1679	0.977367
CRC_ 19	NGB_2_	138	14	77736745	910	CG	1630	1678	0.971395
CRC_ 19	NGB_2_	140	14	77736743	912	CG	1648	1677	0.982707
CRC_ 19	NGB_2_	148	14	77736735	920	CG	1641	1674	0.980287
CRC_ 19	NGB_3_	24	14	77737772	-117	CG	310	320	0.96875
CRC_ 19	NGB_3_	33	14	77737763	-108	CG	311	320	0.971875
CRC_ 19	NGB_3_	46	14	77737750	-95	CG	301	321	0.937695
CRC_ 19	NGB_3_	70	14	77737726	-71	CG	300	320	0.9375
CRC_ 19	NGB_3_	77	14	77737719	-64	CG	298	321	0.928349
CRC_ 19	NGB_3_	108	14	77737688	-33	CG	315	321	0.981308
CRC_ 19	NGB_3_	110	14	77737686	-31	CG	315	321	0.981308
CRC_ 19	NGB_3_	122	14	77737674	-19	CG	301	321	0.937695
CRC_ 19	NGB_3_	134	14	77737662	-7	CG	286	321	0.890966
CRC_ 19	NGB_3_	158	14	77737638	17	CG	316	321	0.984424
CRC_ 19	NGB_3_	165	14	77737631	24	CG	315	321	0.981308
CRC_ 19	NGB_3_	174	14	77737622	33	CG	312	321	0.971963
CRC_ 19	NGB_3_	176	14	77737620	35	CG	316	321	0.984424
CRC_ 19	NGB_3_	178	14	77737618	37	CG	314	318	0.987421
CRC_ 20	NGB_1_	33	14	77738353	-698	CG	239	241	0.991701
CRC_ 20	NGB_1_	66	14	77738320	-665	CG	233	241	0.966805
CRC_ 20	NGB_1_	74	14	77738312	-657	CG	234	241	0.970954
CRC_ 20	NGB_1_	78	14	77738308	-653	CG	233	241	0.966805
CRC_ 20	NGB_1_	98	14	77738288	-633	CG	228	232	0.982759
CRC_ 20	NGB_1_	122	14	77738264	-609	CG	230	241	0.954357
CRC_ 20	NGB_1_	130	14	77738256	-601	CG	227	241	0.941909
CRC_ 20	NGB_1_	137	14	77738249	-594	CG	239	241	0.991701
CRC_ 20	NGB_1_	154	14	77738232	-577	CG	228	238	0.957983
CRC_ 20	NGB_1_	162	14	77738224	-569	CG	186	238	0.781513
CRC_ 20	NGB_1_	184	14	77738202	-547	CG	236	240	0.983333
CRC_ 20	NGB_1_	200	14	77738186	-531	CG	231	240	0.9625
CRC_ 20	NGB_2_	30	14	77736853	802	CG	1732	2134	0.811621
CRC_ 20	NGB_2_	46	14	77736837	818	CG	2075	2135	0.971897
CRC_ 20	NGB_2_	65	14	77736818	837	CG	1447	2132	0.678705
CRC_ 20	NGB_2_	71	14	77736812	843	CG	2058	2135	0.963934
CRC_ 20	NGB_2_	95	14	77736788	867	CG	2044	2133	0.958275
CRC_ 20	NGB_2_	102	14	77736781	874	CG	2023	2133	0.948429
CRC_ 20	NGB_2_	124	14	77736759	896	CG	2054	2134	0.962512
CRC_ 20	NGB_2_	134	14	77736749	906	CG	2116	2131	0.992961
CRC_ 20	NGB_2_	138	14	77736745	910	CG	2106	2134	0.986879
CRC_ 20	NGB_2_	140	14	77736743	912	CG	2096	2132	0.983114
CRC_ 20	NGB_2_	148	14	77736735	920	CG	2100	2133	0.984529
CRC_ 20	NGB_3_	24	14	77737772	-117	CG	293	308	0.951299
CRC_ 20	NGB_3_	33	14	77737763	-108	CG	310	310	1
CRC_ 20	NGB_3_	46	14	77737750	-95	CG	231	310	0.745161
CRC_ 20	NGB_3_	70	14	77737726	-71	CG	222	309	0.718447
CRC_ 20	NGB_3_	77	14	77737719	-64	CG	281	310	0.906452
CRC_ 20	NGB_3_	108	14	77737688	-33	CG	300	310	0.967742
CRC_ 20	NGB_3_	110	14	77737686	-31	CG	307	310	0.990323
CRC_ 20	NGB_3_	122	14	77737674	-19	CG	304	310	0.980645
CRC_ 20	NGB_3_	134	14	77737662	-7	CG	290	310	0.935484
CRC_ 20	NGB_3_	158	14	77737638	17	CG	304	308	0.987013
CRC_ 20	NGB_3_	165	14	77737631	24	CG	302	309	0.977346
CRC_ 20	NGB_3_	174	14	77737622	33	CG	303	310	0.977419
CRC_ 20	NGB_3_	176	14	77737620	35	CG	307	310	0.990323
CRC_ 20	NGB_3_	178	14	77737618	37	CG	306	309	0.990291

## Sheet: Methy. Table
Target	Position	Chr	GenomePosition	Distance2TSS	Type	Colon normal_1	Colon normal_2	Colon normal_3	Colon normal_4	Colon normal_5	Colon normal_6	Colon normal_7	Colon normal_8	Colon normal_9	CRC_1	CRC_2	CRC_3	CRC_4	CRC_5	CRC_6	CRC_7	CRC_8	CRC_9	CRC_10	CRC_11	CRC_12	CRC_13	CRC_14	CRC_15	CRC_16	CRC_17	CRC_18	CRC_19	CRC_20
NGB_1_	33	14	77738353	-698	CG	0.963964	0.962963	0.898734	0.939394	0.945312	0.982353	0.99	0.900901	0.978261	0.95122	0.774648	0.904762	0.908451	0.704225	0.978571	0.9811	0.92	0.823129	0.980645	0.995798	0.961207	0.94186	0.96087	0.976744	0.889535	0.935185	0.880829	0.935484	0.991701
NGB_1_	66	14	77738320	-665	CG	0.963964	0.962963	0.949045	0.939394	0.945312	0.988304	0.95	0.927928	0.923913	0.95122	0.957746	0.993197	0.971831	0.99061	0.992857	0.922813	0.84106	0.945763	0.983713	0.979079	0.95279	0.947674	0.917031	0.933649	0.935673	0.83642	0.628866	0.903226	0.966805
NGB_1_	74	14	77738312	-657	CG	0.981982	0.972222	0.974684	1	0.960938	0.988024	0.97	0.943925	0.945652	0.926829	0.929577	0.993197	0.957746	0.948357	0.97482	0.979452	0.94702	0.945392	0.967846	0.974895	0.974249	0.988235	0.965217	0.939535	0.930233	0.907407	0.530928	0.991935	0.970954
NGB_1_	78	14	77738308	-653	CG	0.972727	0.990741	0.974684	0.979798	0.96875	0.988235	0.949495	0.990991	0.98913	0.97561	0.957143	0.959184	0.922535	0.961353	0.960573	0.960616	0.966887	0.976271	0.964401	0.974895	0.944206	0.97093	0.952381	0.976744	0.877907	0.854489	0.551546	0.967742	0.966805
NGB_1_	98	14	77738288	-633	CG	0.880734	0.869159	0.955128	0.868687	0.888	0.882353	0.918367	0.9	0.966667	0.878049	0.774648	0.882759	0.829787	0.591549	0.797101	0.97747	0.832215	0.962199	0.967213	0.865546	0.969432	0.916667	0.95614	0.924883	0.863095	0.63354	0.927083	0.951613	0.982759
NGB_1_	122	14	77738264	-609	CG	0.972727	0.935185	0.962025	0.979798	0.96875	0.976608	0.95	0.898148	1	0.829268	0.816901	0.931507	0.922535	0.877934	0.960432	0.975986	0.993333	0.972881	0.980645	0.962025	0.982759	1	0.961039	0.972093	0.964706	0.925926	0.809278	0.991935	0.954357
NGB_1_	130	14	77738256	-601	CG	0.936937	0.898148	0.993631	0.939394	0.945312	0.988166	0.97	0.981982	0.945652	0.878049	0.957746	0.938776	0.873239	0.938679	0.942652	0.989691	0.89404	0.969388	0.954839	0.970711	0.83691	0.988372	0.91342	0.88785	0.732558	0.919753	0.603093	0.975806	0.941909
NGB_1_	137	14	77738249	-594	CG	0.981818	0.981132	0.993671	0.959596	0.984375	0.976608	0.99	0.963964	0.967391	0.902439	0.943662	0.993197	0.957447	0.985915	0.989286	0.988014	0.953642	0.972603	0.954839	0.979079	0.974249	0.988372	0.965368	0.976744	0.976744	0.978395	0.974093	0.975806	0.991701
NGB_1_	154	14	77738232	-577	CG	0.963303	0.904762	0.967949	0.979798	0.951613	0.928994	0.919192	0.981651	0.966667	0.902439	0.885714	0.945205	0.906475	0.956938	0.974638	0.986159	0.958904	0.969072	0.941935	0.995798	0.961207	0.976471	0.960526	0.971698	0.988095	0.95356	0.947917	0.97561	0.957983
NGB_1_	162	14	77738224	-569	CG	0.962617	0.944444	0.948718	0.918367	0.928571	0.952381	0.89	0.954128	1	0.926829	0.884058	0.972414	0.921429	0.966346	0.956679	0.956822	0.946667	0.986348	0.964286	0.974684	0.973799	1	0.942982	0.883178	0.95858	0.878505	0.9	0.95082	0.781513
NGB_1_	184	14	77738202	-547	CG	0.972727	0.944444	0.961538	0.989691	0.92126	0.976331	0.92	0.981818	0.977778	0.926829	0.914286	0.938356	0.929577	0.890476	0.982143	0.933219	0.899329	0.968966	0.958065	0.957627	0.960699	0.994186	0.964912	0.985782	0.970588	0.966049	0.801047	0.95935	0.983333
NGB_1_	200	14	77738186	-531	CG	0.972973	0.925926	0.974522	0.959596	0.944444	0.964912	0.95	0.990826	0.98913	0.731707	0.928571	0.884354	0.900709	0.649289	0.956835	0.963979	0.966216	0.965753	0.96129	0.953975	0.9	0.970588	0.956332	0.995349	0.982456	0.931677	0.94709	0.943089	0.9625
NGB_2_	30	14	77736853	802	CG	0.0907441	0.0864811	0.0795711	0.0716946	0.114182	0.0697419	0.0513723	0.0603448	0.0414365	0.120941	0.0567529	0.612813	0.103289	0.58968	0.525706	0.78412	0.979635	0.949821	0.974694	0.967387	0.950879	0.968805	0.938634	0.836446	0.940027	0.945746	0.721246	0.969011	0.811621
NGB_2_	46	14	77736837	818	CG	0.144414	0.14881	0.0935738	0.0810811	0.0909091	0.0857143	0.0916138	0.0815109	0.0645161	0.244395	0.0743146	0.527197	0.128753	0.157369	0.63256	0.633468	0.941467	0.961046	0.965377	0.932159	0.958089	0.9741	0.964267	0.74937	0.756806	0.566745	0.499151	0.941001	0.971897
NGB_2_	65	14	77736818	837	CG	0.0771325	0.0714995	0.0573678	0.0615098	0.0450909	0.0546358	0.0422535	0.0569536	0.0452447	0.0763187	0.0588658	0.066899	0.0630058	0.0383014	0.0992443	0.33858	0.804211	0.623144	0.964969	0.961268	0.678539	0.976714	0.95406	0.438729	0.693915	0.517564	0.222663	0.971957	0.678705
NGB_2_	71	14	77736812	843	CG	0.0603291	0.0587065	0.0444319	0.0363806	0.0408163	0.0554945	0.043662	0.0530152	0.0231481	0.155655	0.0510791	0.0418994	0.0550406	0.0163043	0.130237	0.426218	0.705758	0.705581	0.967427	0.979745	0.583708	0.977612	0.9648	0.505306	0.693182	0.67499	0.28272	0.977327	0.963934
NGB_2_	95	14	77736788	867	CG	0.115455	0.10119	0.128668	0.0754893	0.0567273	0.10983	0.104372	0.0634921	0.0994475	0.145903	0.0587814	0.398187	0.0779896	0.028738	0.100051	0.194434	0.799157	0.940031	0.92502	0.471915	0.721171	0.968819	0.88788	0.535083	0.435455	0.247556	0.350311	0.698507	0.958275
NGB_2_	102	14	77736781	874	CG	0.186933	0.114201	0.148649	0.0997204	0.0701754	0.116292	0.153521	0.0789125	0.0978763	0.145577	0.0761494	0.327311	0.0828986	0.0392321	0.0893488	0.207402	0.691228	0.75998	0.917719	0.497799	0.710491	0.953427	0.735859	0.545684	0.426624	0.200546	0.335597	0.681384	0.948429
NGB_2_	124	14	77736759	896	CG	0.191644	0.186323	0.128796	0.121156	0.252555	0.15448	0.159043	0.0959629	0.103226	0.270483	0.0946915	0.467641	0.113099	0.0486689	0.290909	0.47328	0.887482	0.912487	0.952323	0.872799	0.937444	0.947299	0.835558	0.773071	0.578756	0.385396	0.506803	0.651967	0.962512
NGB_2_	134	14	77736749	906	CG	0.283122	0.232604	0.226224	0.188837	0.402778	0.264399	0.243319	0.161482	0.20941	0.505039	0.163558	0.599722	0.187753	0.0881864	0.519919	0.783388	0.988764	0.95957	0.970253	0.980634	0.981073	0.984197	0.979723	0.910237	0.97231	0.771004	0.867497	0.977367	0.992961
NGB_2_	138	14	77736745	910	CG	0.140768	0.104063	0.0804077	0.088785	0.0818115	0.051127	0.0943662	0.0575778	0.0721554	0.152809	0.0826149	0.499652	0.118261	0.0459482	0.25632	0.730135	0.977496	0.981045	0.978385	0.985878	0.868077	0.979332	0.959957	0.72433	0.974592	0.937158	0.924122	0.971395	0.986879
NGB_2_	140	14	77736743	912	CG	0.0909091	0.110119	0.035533	0.0540541	0.058952	0.049505	0.0528541	0.0145503	0.0552486	0.0919283	0.0824964	0.394719	0.0776812	0.0407824	0.235235	0.708059	0.966197	0.967247	0.964969	0.967827	0.961296	0.977612	0.891979	0.735754	0.922414	0.797113	0.888952	0.982707	0.983114
NGB_2_	148	14	77736735	920	CG	0.307902	0.319403	0.266215	0.275349	0.436773	0.265419	0.285915	0.135099	0.277932	0.491601	0.214645	0.659249	0.264282	0.186279	0.654876	0.862838	0.988062	0.981557	0.98164	0.981074	0.980198	0.973199	0.974345	0.978809	0.974557	0.962544	0.916761	0.980287	0.984529
NGB_3_	24	14	77737772	-117	CG	0.477941	0.531429	0.579602	0.713043	0.422383	0.429333	0.426573	0.241983	0.494012	0.61875	0.517964	0.779798	0.408416	0.641643	0.822222	0.942308	0.977064	0.979545	1	0.960373	0.957307	0.979592	0.967807	0.769874	0.758333	0.922374	0.719136	0.96875	0.951299
NGB_3_	33	14	77737763	-108	CG	0.490842	0.471591	0.537313	0.493506	0.563177	0.450402	0.375439	0.183673	0.41369	0.58125	0.552239	0.767535	0.394089	0.657264	0.777778	0.917722	0.995434	0.970588	0.965174	0.948718	0.890164	0.98481	0.978175	0.733888	0.839917	0.951368	0.923313	0.971875	1
NGB_3_	46	14	77737750	-95	CG	0.25641	0.308571	0.227723	0.294372	0.241007	0.263298	0.263158	0.127907	0.326347	0.540881	0.3769	0.446894	0.283951	0.222065	0.888889	0.939873	0.898618	0.943439	0.990099	0.932243	0.934426	0.979747	0.936382	0.648649	0.667364	0.802731	0.66358	0.937695	0.745161
NGB_3_	70	14	77737726	-71	CG	0.0549451	0.164773	0.114713	0.108225	0.0727273	0.0748663	0.102113	0.0203488	0.0625	0.26875	0.0963855	0.114458	0.136139	0.049505	0.444444	0.81962	0.302752	0.776256	0.925743	0.449883	0.727422	0.969466	0.894632	0.523013	0.222453	0.262519	0.135385	0.9375	0.718447
NGB_3_	77	14	77737719	-64	CG	0.18315	0.172414	0.26817	0.290043	0.420863	0.173333	0.221053	0.0668605	0.139881	0.3375	0.175595	0.305221	0.163366	0.0761636	0.555556	0.851266	0.268519	0.809955	0.90099	0.552448	0.701149	0.95443	0.846918	0.702083	0.266667	0.263636	0.0738462	0.928349	0.906452
NGB_3_	108	14	77737688	-33	CG	0.422794	0.448864	0.566832	0.441558	0.543165	0.390957	0.412587	0.110465	0.41369	0.477707	0.363095	0.713427	0.423645	0.246479	1	0.968354	0.995434	0.977376	0.975248	0.979021	0.99179	0.974619	0.972222	0.97921	0.970894	0.972644	0.960123	0.981308	0.967742
NGB_3_	110	14	77737686	-31	CG	0.172161	0.272727	0.371287	0.194805	0.255396	0.191489	0.259649	0.0930233	0.214286	0.325	0.28869	0.671343	0.305419	0.146685	0.911111	0.974684	0.968037	0.966063	1	0.981352	0.981967	0.987342	0.662698	0.985447	0.970833	0.983308	0.941718	0.981308	0.990323
NGB_3_	122	14	77737674	-19	CG	0.0659341	0.148571	0.104478	0.16087	0.107914	0.0744681	0.0979021	0.101744	0.0535714	0.19375	0.137725	0.430862	0.155172	0.33662	0.911111	0.981013	0.954338	0.927602	0.950495	0.969697	0.949097	0.979747	0.950298	0.864865	0.912682	0.940909	0.90184	0.937695	0.980645
NGB_3_	134	14	77737662	-7	CG	0.047619	0.0625	0.0794045	0.04329	0.0719424	0.0239362	0.0211268	0.0325444	0.0447761	0.0691824	0.0718563	0.181452	0.100985	0.0592384	0.511111	0.75873	0.926941	0.786848	0.960396	0.895105	0.739344	0.939241	0.706349	0.645833	0.775	0.840668	0.803681	0.890966	0.935484
NGB_3_	158	14	77737638	17	CG	0.0590406	0.165714	0.165842	0.125541	0.152174	0.0718085	0.132867	0.0349854	0.110119	0.25	0.146707	0.619238	0.08867	0.448373	1	0.873418	0.981651	0.882353	1	0.997669	0.990164	0.989873	0.96627	0.883576	0.972973	0.971125	0.953846	0.984424	0.987013
NGB_3_	165	14	77737631	24	CG	0.306273	0.420455	0.460396	0.354978	0.359712	0.24734	0.311189	0.363372	0.377976	0.44375	0.319403	0.721443	0.316049	0.416667	1	0.993671	0.990868	0.995475	1	0.988345	0.981908	0.992405	0.990079	0.991667	0.991667	0.98786	0.984615	0.981308	0.977346
NGB_3_	174	14	77737622	33	CG	0.177122	0.241379	0.359102	0.160173	0.25	0.15903	0.206406	0.110787	0.243976	0.39375	0.197605	0.67002	0.186104	0.538787	0.955556	0.993671	0.995413	0.986364	0.985149	0.992974	0.990115	0.98731	0.986083	0.97921	0.995842	0.986301	0.858896	0.971963	0.977419
NGB_3_	176	14	77737620	35	CG	0.0732601	0.255682	0.200495	0.113043	0.0935252	0.0611702	0.115789	0.0262391	0.154762	0.36478	0.170659	0.617706	0.142857	0.149718	0.911111	0.981013	0.963303	0.986425	0.985	0.981352	0.99179	0.997462	0.99006	1	0.975	0.986343	0.996923	0.984424	0.990323
NGB_3_	178	14	77737618	37	CG	0.128676	0.308571	0.27182	0.164502	0.176895	0.0986667	0.14386	0.0610465	0.197015	0.375	0.189189	0.65996	0.177778	0.209859	0.866667	0.993631	0.990826	0.979592	0.995	0.97669	0.988525	0.987342	0.982107	0.985447	0.972917	0.981763	0.966258	0.987421	0.990291

## Sheet: Haplotype
Target	Haplotype	Depth	Colon normal_1	Colon normal_2	Colon normal_3	Colon normal_4	Colon normal_5	Colon normal_6	Colon normal_7	Colon normal_8	Colon normal_9	CRC_1	CRC_2	CRC_3	CRC_4	CRC_5	CRC_6	CRC_7	CRC_8	CRC_9	CRC_10	CRC_11	CRC_12	CRC_13	CRC_14	CRC_15	CRC_16	CRC_17	CRC_18	CRC_19	CRC_20
NGB_1_	cccccccccccc	2856	0.61	0.460784	0.626667	0.583333	0.563025	0.670886	0.552083	0.56701	0.689655	0.317073	0.441176	0.521429	0.481481	0.247475	0.582707	0.693405	0.468085	0.612903	0.681356	0.642241	0.518182	0.693252	0.613636	0.630542	0.411392	0.263492	0.189189	0.714286	0.613333
NGB_1_	cccctccccccc	299	0.07	0.107843	0.0333333	0.0104167	0.0588235	0.0949367	0.0208333	0.0103093	0.0229885	0.0243902	0.0294118	0.0714286	0.0666667	0.0909091	0.165414	0.0106952	0.106383	0.0215054	0.0271186	0.103448	0.0136364	0.0736196	0.0227273	0.0295567	0.0443038	0.209524	0.00540541	0.0420168	0
NGB_1_	cccccctccccc	168	0.05	0.0490196	0	0.0208333	0.0168067	0.00632911	0.0104167	0.0206186	0.0344828	0.0243902	0.0147059	0.0214286	0.0666667	0	0.037594	0.00713012	0.070922	0.0143369	0.0338983	0.0172414	0.118182	0.00613497	0.0636364	0.0492611	0.164557	0.015873	0.0162162	0	0.0266667
NGB_1_	ctcccccccccc	149	0.03	0	0.04	0.0625	0.0336134	0	0.0520833	0.0515464	0.0574713	0.0487805	0.0147059	0	0.00740741	0	0.0037594	0.0534759	0.0921986	0.0358423	0.00338983	0.012931	0.0272727	0.0490798	0.0454545	0.0197044	0.0506329	0.0380952	0.0216216	0	0.00444444
NGB_1_	ccccccccctcc	147	0.02	0.0588235	0.04	0.0625	0.0504202	0.0379747	0.0208333	0.0103093	0	0	0.0294118	0.0142857	0.0296296	0.010101	0.0263158	0.0285205	0	0	0.020339	0.0215517	0.0227273	0	0.0454545	0.0591133	0	0.0285714	0.00540541	0	0.137778
NGB_1_	tccccccccccc	145	0.02	0.00980392	0.0666667	0.0625	0.0252101	0.0126582	0.0104167	0.0309278	0.0229885	0.0243902	0.0441176	0.0714286	0.0222222	0.030303	0.018797	0.00713012	0.0212766	0.129032	0.0169492	0.00431034	0.0181818	0.0552147	0.0227273	0.00492611	0.0316456	0.0253968	0.0162162	0.0252101	0
NGB_1_	ccccccccccct	140	0.03	0.0588235	0.02	0.03125	0.0252101	0.0253165	0.0208333	0	0.0114943	0.097561	0.0147059	0.0428571	0.0222222	0.0606061	0.0338346	0.0249554	0.0141844	0.0143369	0.0237288	0.0474138	0.0727273	0.0306748	0.0181818	0.00492611	0.0126582	0.0190476	0	0.0252101	0.0222222
NGB_1_	cccccccccctc	108	0.03	0	0.04	0	0.0420168	0.0189873	0.0625	0.0103093	0.0229885	0.0243902	0.0588235	0.0285714	0.00740741	0.00505051	0.0075188	0.0516934	0.0283688	0.00358423	0.0305085	0.0215517	0.0318182	0.00613497	0.00909091	0	0.0189873	0.00952381	0.00540541	0.0252101	0.00444444
NGB_1_	ccctcccccccc	99	0.02	0	0.02	0.0208333	0	0	0.0416667	0.0103093	0.0114943	0	0	0.0214286	0	0	0.0150376	0.030303	0	0.0143369	0.0237288	0.00862069	0.0409091	0.0306748	0.00909091	0.0197044	0.0189873	0.0285714	0.0756757	0	0.0133333
NGB_1_	cccccccctccc	92	0.04	0.0392157	0.02	0.0104167	0.0252101	0.0506329	0.0208333	0	0.0229885	0	0	0.0357143	0.0518519	0.0151515	0.0150376	0.00356506	0.0070922	0.0215054	0.0305085	0.00431034	0.0318182	0.0245399	0.0181818	0	0	0.00634921	0.00540541	0.0252101	0.0266667
NGB_1_	ccccctcccccc	89	0.03	0.0392157	0.0333333	0	0.00840336	0.0253165	0.0208333	0.0927835	0	0.0243902	0.0588235	0	0.0444444	0.0505051	0.018797	0.0124777	0	0.00358423	0.0101695	0.0344828	0.00454545	0	0.00454545	0.00492611	0	0.0190476	0.0108108	0	0.0222222
NGB_1_	cctccccccccc	82	0	0.0196078	0.00666667	0	0	0.00632911	0.03125	0.0515464	0.045977	0.0731707	0.0147059	0.00714286	0.00740741	0.010101	0.0075188	0.0106952	0.0212766	0.0250896	0.0271186	0.0215517	0.0136364	0	0.0227273	0.0246305	0.0126582	0.0031746	0.0432432	0	0.0133333
NGB_1_	ccccccctcccc	49	0	0.0196078	0	0	0.00840336	0	0	0.0309278	0.0229885	0.0731707	0	0.00714286	0.00740741	0	0.0075188	0.00713012	0.0141844	0.0107527	0.0237288	0.0172414	0.00909091	0.0122699	0.0181818	0.00492611	0.0126582	0.0031746	0	0.0168067	0
NGB_1_	tccctccccccc	38	0.02	0	0.0133333	0	0.0336134	0	0	0.0618557	0	0	0	0	0	0.0707071	0	0	0	0	0	0	0.00454545	0.00613497	0	0	0.0316456	0.0031746	0.0108108	0	0
NGB_1_	cccctcccccct	28	0	0	0	0	0	0	0	0	0	0	0	0.00714286	0.0148148	0.0959596	0	0.00178253	0	0	0	0	0.00454545	0	0.00454545	0	0.00632911	0.00634921	0	0	0
NGB_1_	ttcccccccccc	16	0	0	0.00666667	0	0	0	0	0	0	0	0	0.00714286	0	0	0	0.00356506	0.0141844	0	0	0	0	0	0.0136364	0.00985222	0	0.0031746	0	0.0336134	0
NGB_1_	ctttcctccccc	9	0	0	0	0	0	0	0	0	0	0	0	0	0	0	0	0	0	0	0	0	0	0	0	0	0	0	0.0486486	0	0
NGB_1_	tcccttcccccc	5	0	0	0	0	0	0	0	0	0	0	0.0735294	0	0	0	0	0	0	0	0	0	0	0	0	0	0	0	0	0	0
NGB_2_	ccccccccccc	8520	0.000925069	0	0	0	0	0	0	0.000674764	0	0	0.000731529	0.000708717	0.00118624	0	0	0.00997414	0.286222	0.287481	0.686549	0.237544	0.342702	0.738958	0.466344	0.107778	0.169492	0.021285	0.00969766	0.314804	0.402929
NGB_2_	ttttttttttt	7504	0.306198	0.368421	0.346575	0.388994	0.314136	0.338194	0.322857	0.646424	0.427093	0.270975	0.561083	0.206237	0.470344	0.215686	0.0503856	0.0694496	0	0	0.00123406	0	0	0	0.000538503	0	0.000458085	0.000788333	0.011409	0	0.000472367
NGB_2_	ccccttccccc	1423	0	0	0	0	0	0	0	0	0	0	0.00146306	0.000708717	0	0	0	0.0166236	0.115767	0.0118496	0.00740436	0.246441	0.00407978	0.00309187	0.0323102	0.00711744	0.0879524	0.0252266	0.00969766	0.149245	0.00236183
NGB_2_	ttttttttttc	1384	0.052729	0.0840081	0.0690846	0.0958254	0.0620793	0.0970275	0.0914286	0.0553306	0.0865475	0.0544218	0.0790051	0.0148831	0.0581257	0.0434783	0.0262211	0.0121906	0	0	0	0	0	0	0	0.00152517	0	0	0.000570451	0	0
NGB_2_	ccccctccccc	1310	0	0	0	0	0	0	0	0.00134953	0	0	0	0	0	0	0	0.035833	0.0852273	0.0999485	0.0505965	0.077847	0.0113327	0.030477	0.100162	0.0579563	0.0274851	0.0149783	0.00513406	0.0344411	0.019367
NGB_2_	ctttttttttt	1208	0.0203515	0.0111336	0.019574	0.0256167	0.0209424	0.0128996	0.00642857	0.0101215	0.014111	0.00793651	0.00950988	0.00921332	0.0266904	0.349531	0.0195373	0.0144071	0	0	0	0	0	0	0	0.00101678	0	0.000394166	0.0262407	0	0
NGB_2_	cctcccccccc	1158	0	0	0	0	0	0	0	0	0	0	0	0.0042523	0	0	0	0.0132989	0.0348011	0.127254	0.0250926	0.01379	0.0122393	0.0150177	0.0177706	0.0259278	0.00824553	0.002365	0.0199658	0.00966767	0.239962
NGB_2_	cccccctcccc	1019	0	0	0	0	0	0	0	0	0	0	0	0	0	0	0	0.000369413	0.0255682	0.0195775	0.0259153	0.0391459	0.00861287	0.0415194	0.0597738	0.043213	0.0581768	0.0161608	0	0.178248	0.0099197
NGB_2_	tttttttcttt	858	0.0592044	0.0455466	0.0616005	0.0493359	0.0433807	0.0790802	0.0578571	0.0303644	0.0526811	0.0453515	0.0416971	0.0141743	0.0207592	0.0144928	0.00257069	0.0059106	0	0	0	0	0	0	0.000538503	0	0	0	0.000570451	0	0
NGB_2_	ccttccccccc	815	0	0	0.000575705	0	0	0	0	0	0	0	0	0.183558	0	0	0.00102828	0.00628001	0.0738636	0.10407	0.00164541	0.00044484	0.0285585	0.00265018	0	0.0396543	0.00412277	0.0011825	0.0211067	0	0.0136986
NGB_2_	cccctcccccc	796	0	0	0	0	0	0	0	0	0	0	0	0.00141743	0	0	0	0.00997414	0.0170455	0.00875837	0.0382559	0.11032	0.0113327	0.0181095	0.0161551	0.0279614	0.0384792	0.00945999	0.00171135	0.0489426	0.0198394
NGB_2_	ccttttccccc	735	0	0.00404858	0	0	0.00149589	0	0	0	0	0	0	0.00637845	0	0	0.0123393	0.0288142	0	0.0015456	0	0	0.12058	0	0	0.0142349	0.0251947	0.0346866	0.10154	0	0
NGB_2_	ccctccccccc	601	0	0	0	0	0	0	0	0	0	0	0.00146306	0.0240964	0	0	0	0.00849649	0.115057	0.0437919	0.019745	0.00355872	0.0598368	0.0106007	0.0107701	0.0111845	0.00824553	0.000788333	0.000570451	0.00302115	0.0070855
NGB_2_	cccctttcccc	601	0	0	0	0	0	0	0	0	0	0	0	0	0.00118624	0	0	0.0162542	0.0255682	0.00206079	0.00164541	0.0502669	0.000453309	0	0.0188476	0.00254194	0.0627577	0.049665	0.00627496	0.0501511	0
NGB_2_	tttttttcttc	566	0.0305273	0.0212551	0.0299367	0.0360531	0.0755423	0.0246775	0.0364286	0.0121457	0.056444	0.0362812	0.0234089	0.0120482	0.0130486	0.00682012	0.0118252	0.00110824	0	0	0	0	0	0	0	0.000508388	0	0.000788333	0	0	0
NGB_2_	tcccccccccc	536	0	0	0	0	0	0	0	0	0	0	0	0.000708717	0	0	0	0.000369413	0	0.00669758	0.0152201	0.0124555	0.00770626	0.0220848	0.0285407	0.00355872	0.0100779	0.0011825	0.0011409	0.00966767	0.135097
NGB_2_	ttttttctttt	496	0.0545791	0.0242915	0.0287853	0.0351044	0.026926	0.0409422	0.0407143	0.0101215	0.0291627	0.0226757	0.0109729	0.00212615	0.0243179	0.00767263	0.0066838	0.00147765	0	0	0	0	0	0	0	0	0	0	0	0	0
NGB_2_	cctttttcccc	496	0	0	0	0	0.00373972	0	0	0	0	0.00340136	0	0.00850461	0	0	0.00462725	0.0480236	0	0.0010304	0	0	0.0145059	0	0	0.00203355	0.032524	0.0599133	0.0433542	0	0
NGB_2_	tcttttttttt	434	0.0231267	0.0425101	0.0166955	0.028463	0.0149589	0.0106562	0.0307143	0.0337382	0.0178739	0.00793651	0.0153621	0.00850461	0.0308422	0.011509	0.0179949	0.00110824	0	0	0	0	0	0	0	0	0	0	0	0	0
NGB_2_	ccttttttttt	415	0.00647549	0.0172065	0.00115141	0.00189753	0.00224383	0.00616938	0.00428571	0	0.00188147	0.00226757	0.0109729	0.00992204	0.0130486	0.0724638	0.0642674	0.00480236	0	0	0	0	0	0	0	0	0	0.000394166	0.00171135	0	0
NGB_2_	cccccttcccc	390	0	0	0	0	0	0	0	0	0	0	0.000731529	0	0	0	0	0.00332471	0.0134943	0.0190623	0.000411353	0.00845196	0.000453309	0.000883392	0.0258481	0.0554143	0.0192396	0.0157667	0.00399315	0.0308157	0.00188947
NGB_2_	cccccccctcc	330	0	0	0	0	0	0	0	0	0	0	0	0	0	0	0	0	0.00355114	0.00309119	0.0106952	0.00133452	0.0915684	0.0181095	0.0107701	0	0.00412277	0	0	0.00422961	0.00519603
NGB_2_	cttttttcccc	328	0	0	0	0	0	0	0	0	0	0.00226757	0	0.00354359	0.00237248	0	0.00102828	0.00923532	0	0	0	0	0.00181324	0	0	0.00203355	0.0517636	0.0488766	0.0256703	0	0
NGB_2_	ttttttccttc	325	0.0166512	0.00303644	0.0138169	0.00948767	0.0673149	0.0123388	0.01	0.000674764	0.00470367	0.0351474	0.00146306	0.00141743	0.0106762	0.00341006	0.00771208	0	0	0	0	0	0	0	0	0.0315201	0	0	0	0	0
NGB_2_	ccctttccccc	292	0	0	0	0	0	0	0	0	0	0	0	0.000708717	0	0	0.000514139	0.0565201	0.000710227	0.0010304	0.00370218	0.00934164	0.0154125	0.000441696	0.000538503	0	0.00961979	0.0059125	0.0154022	0.00302115	0
NGB_2_	cctctttcccc	282	0	0	0	0	0	0	0	0	0	0	0	0	0	0	0.00102828	0.0624307	0.00355114	0	0.000411353	0.00177936	0.00453309	0.00132509	0	0.00152517	0.00595511	0.0268033	0.0022818	0	0
NGB_2_	ccttttttttc	242	0.00462535	0	0.00402994	0.00189753	0.000747943	0.00280426	0	0.00134953	0	0.00226757	0.000731529	0.0113395	0.00177936	0.0161978	0.0694087	0.00517178	0	0	0	0	0.000453309	0	0	0.00152517	0	0.000394166	0.0034227	0	0
NGB_2_	ccttctccccc	185	0	0	0	0.00189753	0	0	0	0	0	0	0	0.0212615	0	0	0.00154242	0.00554119	0.00852273	0.0133952	0	0.00133452	0.0290118	0	0	0.00355872	0.00366468	0.000788333	0.00399315	0	0.00236183
NGB_2_	cccttttcccc	162	0	0	0	0	0	0	0	0	0	0	0	0	0	0	0	0.0103436	0	0	0	0.00088968	0	0	0	0.00101678	0.00961979	0.0059125	0.0536224	0	0
NGB_2_	ttttcctcccc	98	0.00370028	0	0	0	0	0	0.00142857	0	0.000940734	0	0.000731529	0	0.00059312	0	0	0.000369413	0	0	0	0	0	0.000441696	0	0.000508388	0	0	0.0490588	0	0
NGB_2_	ccccttccctc	77	0	0	0	0	0	0	0	0.00202429	0	0.00113379	0	0.000708717	0	0	0.00257069	0.00184706	0	0.0015456	0	0.0102313	0	0	0.00700054	0	0.000458085	0.00709499	0.00171135	0	0
NGB_2_	ccccttttctc	42	0	0	0	0	0	0	0	0	0	0	0	0	0	0	0	0	0	0	0.00164541	0	0	0	0	0	0	0.0145842	0	0	0
NGB_2_	ctttcttcccc	38	0	0	0	0	0	0	0	0	0	0	0	0.00141743	0	0	0	0.00147765	0	0	0	0	0	0	0	0.00101678	0.00366468	0.00433583	0.00513406	0	0
NGB_2_	tctttcccccc	20	0.00370028	0	0	0	0	0	0	0	0	0	0	0	0	0.000852515	0	0.000738825	0	0	0	0	0.00226655	0	0	0.000508388	0	0	0.0022818	0	0
NGB_3_	cccccccccccccc	1726	0	0	0	0	0	0	0	0	0	0.00645161	0.00645161	0.00618557	0	0	0.159091	0.359223	0.115385	0.516204	0.726804	0.230047	0.446667	0.739691	0.262729	0.128964	0.0318471	0.0794393	0.00314465	0.6	0.376238
NGB_3_	cccttccccccccc	706	0	0	0	0	0	0	0	0	0	0	0	0.0185567	0	0	0	0.02589	0.408654	0.0231481	0.0309278	0.258216	0.0483333	0.0154639	0.0346232	0.0338266	0.239915	0.294393	0.27044	0.0253968	0.0462046
NGB_3_	tttttttttttttt	474	0.10566	0.0352941	0.0417755	0.0526316	0.0371747	0.101928	0.099631	0.195195	0.0705521	0.174194	0.167742	0.0474227	0.240506	0.0768116	0	0	0	0	0	0	0	0	0	0	0	0	0	0	0
NGB_3_	cccccccctccccc	310	0	0	0	0	0	0	0	0	0	0.0580645	0	0.00824742	0	0	0.0227273	0.0809061	0.0144231	0.0671296	0.0206186	0.0446009	0.0483333	0.0515464	0.164969	0.0951374	0.0254777	0.00623053	0.00628931	0.0571429	0.0165017
NGB_3_	ccctcccccccccc	268	0	0	0	0	0	0	0	0	0	0	0.00645161	0.0206186	0	0	0.0454545	0.0420712	0.0528846	0.037037	0.0360825	0.131455	0.0283333	0.0103093	0.0183299	0.0317125	0.0169851	0.0794393	0.00943396	0.0031746	0.141914
NGB_3_	cccttccctccccc	206	0	0	0.0078329	0	0	0	0	0	0	0	0.00645161	0.0556701	0.00506329	0.00144928	0.181818	0.0614887	0.00961538	0.0185185	0	0.0187793	0.0516667	0	0.01222	0.012685	0.0382166	0.0529595	0.0754717	0.00634921	0.00660066
NGB_3_	cccctccccccccc	195	0	0	0	0	0	0	0	0	0	0	0	0.00824742	0	0	0.0227273	0.0161812	0.115385	0.0162037	0.0257732	0.0492958	0.04	0.0283505	0.0101833	0.00422833	0.0233546	0.0825545	0.0345912	0.0285714	0.00660066
NGB_3_	cctttccccccccc	173	0	0	0	0	0	0	0	0	0	0	0	0	0	0	0.0227273	0	0.0721154	0	0	0.0164319	0.00166667	0	0.00203666	0.0274841	0.0976645	0.0950156	0.0754717	0	0.0132013
NGB_3_	cttttttttttttt	144	0.0566038	0.0470588	0.0104439	0.0482456	0.00743494	0.0330579	0.0221402	0.039039	0.0521472	0.0322581	0.0322581	0.0206186	0.0506329	0.015942	0	0	0	0	0	0	0	0	0	0	0	0	0	0	0
NGB_3_	cctttttttttttt	136	0.0490566	0.0294118	0.0365535	0.0570175	0.0185874	0.030303	0.0332103	0.015015	0.0153374	0.0387097	0.0677419	0.0185567	0.0253165	0.0144928	0	0	0	0	0	0	0	0	0	0	0	0	0	0	0
NGB_3_	cccccctccccccc	133	0	0	0	0	0	0	0	0	0	0	0	0	0	0	0.0681818	0.0194175	0	0.0208333	0	0.0117371	0.005	0.00773196	0.199593	0	0	0.00155763	0	0.0126984	0.00330033
NGB_3_	cctccccccccccc	128	0	0	0	0	0	0	0	0	0	0.00645161	0	0.00618557	0	0	0	0.0194175	0.00480769	0.0162037	0.00515464	0.0187793	0.0116667	0.0180412	0.00814664	0.0232558	0.00849257	0.00934579	0	0.0412698	0.161716
NGB_3_	tctttttttttttt	109	0.045283	0.00588235	0.0104439	0.0175439	0.00371747	0.030303	0.0110701	0.0660661	0.0429448	0.00645161	0.0419355	0.0103093	0.0278481	0.0101449	0	0	0	0	0	0	0	0	0	0	0	0	0	0	0
NGB_3_	ccctcccctccccc	108	0	0	0	0	0	0	0	0	0	0	0.016129	0.028866	0	0	0.0227273	0.00647249	0.0240385	0.0277778	0	0.00704225	0.0233333	0.00257732	0.0142566	0.0528541	0.00849257	0.017134	0.00314465	0	0.00990099
NGB_3_	ttttttttttcttt	102	0.045283	0.00588235	0	0.00877193	0.00743494	0.00550964	0.00738007	0.15015	0.0122699	0	0.016129	0.00206186	0.0202532	0.0188406	0	0	0	0	0	0	0	0	0	0	0	0	0	0	0
NGB_3_	tttttctttttttt	91	0.0264151	0.0529412	0.0156658	0.00438596	0.0111524	0.0220386	0.0516605	0.015015	0.0337423	0	0.00645161	0.00206186	0.0227848	0.0217391	0	0	0	0	0	0	0	0	0	0	0	0	0	0	0
NGB_3_	cccttttttttttt	59	0.0113208	0	0.0078329	0.0263158	0.0111524	0	0.00738007	0.018018	0.00613497	0.0193548	0.0709677	0.00412371	0.00506329	0.00724638	0	0	0	0	0	0	0	0	0	0	0	0	0	0	0
NGB_3_	ctcttttttttttt	58	0	0.0235294	0.00261097	0.0526316	0	0.0413223	0.00738007	0.00900901	0.0276074	0.0258065	0	0.00412371	0.00506329	0.0057971	0	0	0	0	0	0	0	0	0	0	0	0	0	0	0
NGB_3_	ccccccccctcccc	53	0	0	0	0	0	0	0	0	0	0	0	0	0	0	0	0.10356	0	0.00925926	0	0	0.00333333	0.00773196	0.00407332	0.00422833	0	0.00311526	0	0.0126984	0.00660066
NGB_3_	tccttccccccccc	52	0	0	0	0	0	0	0	0	0	0	0	0	0	0	0	0	0.00480769	0	0	0.00704225	0.00166667	0	0	0.00211416	0.0233546	0.0155763	0.0786164	0	0
NGB_3_	cccccccttccccc	50	0	0	0	0	0	0	0	0	0	0.0451613	0	0.00824742	0	0	0	0	0	0	0	0	0.00166667	0	0.0142566	0.0190275	0.0212314	0.00623053	0	0.0253968	0
NGB_3_	cctttctttttttt	47	0.0113208	0.0352941	0.00261097	0.0131579	0.00371747	0.0358127	0.00369004	0.00900901	0.0153374	0	0	0.00206186	0.00759494	0.0101449	0	0	0	0	0	0	0	0	0	0	0	0	0	0	0
NGB_3_	ttttcttttttttt	39	0	0	0.00522193	0.00877193	0.0557621	0.00550964	0.0110701	0.00600601	0.00306748	0.0193548	0.00322581	0.00618557	0.00253165	0.0057971	0	0	0	0	0	0	0	0	0	0	0	0	0	0	0
NGB_3_	ctttttttttcttt	35	0	0.0411765	0.0130548	0.00438596	0	0.00550964	0.00369004	0.033033	0.0153374	0	0	0	0.00253165	0.00289855	0	0	0	0	0	0	0	0	0	0	0	0	0	0	0
NGB_3_	cccttccttccccc	33	0	0.0117647	0	0	0	0	0	0	0.00613497	0	0.00322581	0.0412371	0.00253165	0.00144928	0	0	0	0.00231481	0	0.00234742	0	0	0	0	0.00424628	0.00155763	0.00314465	0	0
NGB_3_	cttttctttttttt	31	0.00754717	0	0.0261097	0.00877193	0.0111524	0.0165289	0.00369004	0	0.00920245	0	0.00322581	0	0.00253165	0.00289855	0	0	0	0	0	0	0	0	0	0	0	0	0	0	0
NGB_3_	cctttttctctctt	29	0	0	0	0	0	0	0	0	0	0	0	0	0	0.042029	0	0	0	0	0	0	0	0	0	0	0	0	0	0	0
NGB_3_	ctttcttttttttt	25	0.00754717	0	0.0104439	0.0175439	0.0260223	0	0.00738007	0.00600601	0.00613497	0	0.00645161	0	0	0	0	0	0	0	0	0	0	0	0	0	0	0	0	0	0

## Sheet: MethylTarget Primers
PrimerName	Primer	ProductSeq
NGB_1_F	tYGagattattttgtttaataYGgtgaa	TCGAGACCATCCTGTCTAACACGGTGAAACCCCGTCTCTACTCAAAATACAAAAAATCAGCCTGGCGTGGTGGCGGGCGCCTGTAGTCCCAGCTACTCGGGAGGCTGAGGCAGGAGAATGGCGTGAACCCGGGAGGCGGAGCTTGCAGTGAGCCGAGATCACGCTATTGCACTCCAGCCTGGGCGACAGAGTGAGACTCCGTCTCAAACAAACAAACAAAAAGATGAAAAATCATGGAAGTGGGGAAGGCCCAGGGAGGGAAGAGGT
NGB_1_R	ACCTCTTCCCTCCCTAAACCT
NGB_2_F	GGYGTTTTTATTTYGTTTTGTGTTTTT	GGCGCCTCCACCCCGCCTTGTGCCTCCTGCGTCTTCCTTAGGTAGCGACTGCAGGGGTGCACCCCGCTGCCGGTATCAGGGTACTGGGGTGCCCCGAGAGCCGGGGAAGGGAGATGTGTGGGGCGAGCTCCTGCGCCCGCGTGTGAGCGGTCTGGCTCCAGGTGTGTGGATCCCTGACA
NGB_2_R	TATCAAAAATCCACACACCTAAAAC
NGB_3_F	TTGAGGGGTTTGTGGAGAG	TTGAGGGGCCTGTGGAGAGGGGGCGCATGCAGCGCCTACCTGAGGCGACCAAATTCAACACAGTGCCCTCGGGGCTCGGGAGGAGAAACTGAGGCCCAGAGAGCCTCCGCGATGTCAGTTACGTTCTGCAGGCCGGGCCTTTCCCAGGCCACCATAGCGGCTGGCGGAGGGAGCGCGCGCCTTGCTGGCCTGGAGGGGGC
NGB_3_R	RCCCCCTCCAAACCAACA
